# Supplementary material for: The Novel Chinese Medicine JY5 Formula Alleviates Hepatic Fibrosis by Inhibiting the Notch Signaling Pathway
Source: Front Pharmacol. 2021 Sep 22;12:671152. doi: 10.3389/fphar.2021.671152 (PMC8493219; doi:10.3389/fphar.2021.671152)
Supplement: Supplementary file 1 [file DataSheet3.ZIP]

Archive with 170 entries (129 files):
- the original source data of Figures 1-4/
- the original source data of Figures 1-4/.DS_Store
- __MACOSX/
- __MACOSX/the original source data of Figures 1-4/
- __MACOSX/the original source data of Figures 1-4/._.DS_Store
- the original source data of Figures 1-4/Fig 1/
- the original source data of Figures 1-4/Fig 1/The comcentration of compounds in the liver.xlsx
- __MACOSX/the original source data of Figures 1-4/Fig 1/
- __MACOSX/the original source data of Figures 1-4/Fig 1/._The comcentration of compounds in the liver.xlsx
- the original source data of Figures 1-4/Fig 1/The concentration of compounds in FZHY decoction.xlsx
- __MACOSX/the original source data of Figures 1-4/Fig 1/._The concentration of compounds in FZHY decoction.xlsx
- the original source data of Figures 1-4/Fig 1/The concentration of compounds in the portal vein plasma∩╝êM)  and systemic plasma∩╝êQ).xlsx
- __MACOSX/the original source data of Figures 1-4/Fig 1/._The concentration of compounds in the portal vein plasma∩╝êM)  and systemic plasma∩╝êQ).xlsx
- __MACOSX/the original source data of Figures 1-4/._Fig 1
- the original source data of Figures 1-4/Fig. 2/
- the original source data of Figures 1-4/Fig. 2/Fig. 2 (Rat-CCl4).xlsx
- __MACOSX/the original source data of Figures 1-4/Fig. 2/
- __MACOSX/the original source data of Figures 1-4/Fig. 2/._Fig. 2 (Rat-CCl4).xlsx
- the original source data of Figures 1-4/Fig. 2/Fig. 2C (Rat-CCl4)/
- the original source data of Figures 1-4/Fig. 2/Fig. 2C (Rat-CCl4)/H&E/
- the original source data of Figures 1-4/Fig. 2/Fig. 2C (Rat-CCl4)/H&E/CCl4.jpg
- __MACOSX/the original source data of Figures 1-4/Fig. 2/Fig. 2C (Rat-CCl4)/
- __MACOSX/the original source data of Figures 1-4/Fig. 2/Fig. 2C (Rat-CCl4)/H&E/
- __MACOSX/the original source data of Figures 1-4/Fig. 2/Fig. 2C (Rat-CCl4)/H&E/._CCl4.jpg
- the original source data of Figures 1-4/Fig. 2/Fig. 2C (Rat-CCl4)/H&E/JY5.jpg
- __MACOSX/the original source data of Figures 1-4/Fig. 2/Fig. 2C (Rat-CCl4)/H&E/._JY5.jpg
- the original source data of Figures 1-4/Fig. 2/Fig. 2C (Rat-CCl4)/H&E/Oil.jpg
- __MACOSX/the original source data of Figures 1-4/Fig. 2/Fig. 2C (Rat-CCl4)/H&E/._Oil.jpg
- the original source data of Figures 1-4/Fig. 2/Fig. 2C (Rat-CCl4)/H&E/SORA.jpg
- __MACOSX/the original source data of Figures 1-4/Fig. 2/Fig. 2C (Rat-CCl4)/H&E/._SORA.jpg
- __MACOSX/the original source data of Figures 1-4/Fig. 2/Fig. 2C (Rat-CCl4)/._H&E
- the original source data of Figures 1-4/Fig. 2/Fig. 2C (Rat-CCl4)/IHC-Col-Γàá/
- the original source data of Figures 1-4/Fig. 2/Fig. 2C (Rat-CCl4)/IHC-Col-Γàá/CCl4.jpg
- __MACOSX/the original source data of Figures 1-4/Fig. 2/Fig. 2C (Rat-CCl4)/IHC-Col-Γàá/
- __MACOSX/the original source data of Figures 1-4/Fig. 2/Fig. 2C (Rat-CCl4)/IHC-Col-Γàá/._CCl4.jpg
- the original source data of Figures 1-4/Fig. 2/Fig. 2C (Rat-CCl4)/IHC-Col-Γàá/JY5.jpg
- __MACOSX/the original source data of Figures 1-4/Fig. 2/Fig. 2C (Rat-CCl4)/IHC-Col-Γàá/._JY5.jpg
- the original source data of Figures 1-4/Fig. 2/Fig. 2C (Rat-CCl4)/IHC-Col-Γàá/Oil.jpg
- __MACOSX/the original source data of Figures 1-4/Fig. 2/Fig. 2C (Rat-CCl4)/IHC-Col-Γàá/._Oil.jpg
- the original source data of Figures 1-4/Fig. 2/Fig. 2C (Rat-CCl4)/IHC-Col-Γàá/SORA.jpg
- __MACOSX/the original source data of Figures 1-4/Fig. 2/Fig. 2C (Rat-CCl4)/IHC-Col-Γàá/._SORA.jpg
- __MACOSX/the original source data of Figures 1-4/Fig. 2/Fig. 2C (Rat-CCl4)/._IHC-Col-Γàá
- the original source data of Figures 1-4/Fig. 2/Fig. 2C (Rat-CCl4)/Masson/
- the original source data of Figures 1-4/Fig. 2/Fig. 2C (Rat-CCl4)/Masson/CCl4.jpg
- __MACOSX/the original source data of Figures 1-4/Fig. 2/Fig. 2C (Rat-CCl4)/Masson/
- __MACOSX/the original source data of Figures 1-4/Fig. 2/Fig. 2C (Rat-CCl4)/Masson/._CCl4.jpg
- the original source data of Figures 1-4/Fig. 2/Fig. 2C (Rat-CCl4)/Masson/JY5.jpg
- __MACOSX/the original source data of Figures 1-4/Fig. 2/Fig. 2C (Rat-CCl4)/Masson/._JY5.jpg
- the original source data of Figures 1-4/Fig. 2/Fig. 2C (Rat-CCl4)/Masson/Oil.jpg
- __MACOSX/the original source data of Figures 1-4/Fig. 2/Fig. 2C (Rat-CCl4)/Masson/._Oil.jpg
- the original source data of Figures 1-4/Fig. 2/Fig. 2C (Rat-CCl4)/Masson/SORA.jpg
- __MACOSX/the original source data of Figures 1-4/Fig. 2/Fig. 2C (Rat-CCl4)/Masson/._SORA.jpg
- __MACOSX/the original source data of Figures 1-4/Fig. 2/Fig. 2C (Rat-CCl4)/._Masson
- the original source data of Figures 1-4/Fig. 2/Fig. 2C (Rat-CCl4)/SR/
- the original source data of Figures 1-4/Fig. 2/Fig. 2C (Rat-CCl4)/SR/CCl4.jpg
- __MACOSX/the original source data of Figures 1-4/Fig. 2/Fig. 2C (Rat-CCl4)/SR/
- __MACOSX/the original source data of Figures 1-4/Fig. 2/Fig. 2C (Rat-CCl4)/SR/._CCl4.jpg
- the original source data of Figures 1-4/Fig. 2/Fig. 2C (Rat-CCl4)/SR/JY5.jpg
- __MACOSX/the original source data of Figures 1-4/Fig. 2/Fig. 2C (Rat-CCl4)/SR/._JY5.jpg
- the original source data of Figures 1-4/Fig. 2/Fig. 2C (Rat-CCl4)/SR/Oil.jpg
- __MACOSX/the original source data of Figures 1-4/Fig. 2/Fig. 2C (Rat-CCl4)/SR/._Oil.jpg
- the original source data of Figures 1-4/Fig. 2/Fig. 2C (Rat-CCl4)/SR/SORA.jpg
- __MACOSX/the original source data of Figures 1-4/Fig. 2/Fig. 2C (Rat-CCl4)/SR/._SORA.jpg
- __MACOSX/the original source data of Figures 1-4/Fig. 2/Fig. 2C (Rat-CCl4)/._SR
- __MACOSX/the original source data of Figures 1-4/Fig. 2/._Fig. 2C (Rat-CCl4)
- __MACOSX/the original source data of Figures 1-4/._Fig. 2
- the original source data of Figures 1-4/Fig. 3/
- the original source data of Figures 1-4/Fig. 3/Fig. 3 (Mice-CCl4).xlsx
- __MACOSX/the original source data of Figures 1-4/Fig. 3/
- __MACOSX/the original source data of Figures 1-4/Fig. 3/._Fig. 3 (Mice-CCl4).xlsx
- the original source data of Figures 1-4/Fig. 3/Fig. 3A (Mice-CCl4)/
- the original source data of Figures 1-4/Fig. 3/Fig. 3A (Mice-CCl4)/H&E/
- the original source data of Figures 1-4/Fig. 3/Fig. 3A (Mice-CCl4)/H&E/CCl4.jpg
- __MACOSX/the original source data of Figures 1-4/Fig. 3/Fig. 3A (Mice-CCl4)/
- __MACOSX/the original source data of Figures 1-4/Fig. 3/Fig. 3A (Mice-CCl4)/H&E/
- __MACOSX/the original source data of Figures 1-4/Fig. 3/Fig. 3A (Mice-CCl4)/H&E/._CCl4.jpg
- the original source data of Figures 1-4/Fig. 3/Fig. 3A (Mice-CCl4)/H&E/JY5.jpg
- __MACOSX/the original source data of Figures 1-4/Fig. 3/Fig. 3A (Mice-CCl4)/H&E/._JY5.jpg
- the original source data of Figures 1-4/Fig. 3/Fig. 3A (Mice-CCl4)/H&E/Oil.jpg
- __MACOSX/the original source data of Figures 1-4/Fig. 3/Fig. 3A (Mice-CCl4)/H&E/._Oil.jpg
- the original source data of Figures 1-4/Fig. 3/Fig. 3A (Mice-CCl4)/H&E/SORA.jpg
- __MACOSX/the original source data of Figures 1-4/Fig. 3/Fig. 3A (Mice-CCl4)/H&E/._SORA.jpg
- __MACOSX/the original source data of Figures 1-4/Fig. 3/Fig. 3A (Mice-CCl4)/._H&E
- the original source data of Figures 1-4/Fig. 3/Fig. 3A (Mice-CCl4)/Masson/
- the original source data of Figures 1-4/Fig. 3/Fig. 3A (Mice-CCl4)/Masson/CCl4.jpg
- __MACOSX/the original source data of Figures 1-4/Fig. 3/Fig. 3A (Mice-CCl4)/Masson/
- __MACOSX/the original source data of Figures 1-4/Fig. 3/Fig. 3A (Mice-CCl4)/Masson/._CCl4.jpg
- the original source data of Figures 1-4/Fig. 3/Fig. 3A (Mice-CCl4)/Masson/JY5.jpg
- __MACOSX/the original source data of Figures 1-4/Fig. 3/Fig. 3A (Mice-CCl4)/Masson/._JY5.jpg
- the original source data of Figures 1-4/Fig. 3/Fig. 3A (Mice-CCl4)/Masson/Oil.jpg
- __MACOSX/the original source data of Figures 1-4/Fig. 3/Fig. 3A (Mice-CCl4)/Masson/._Oil.jpg
- the original source data of Figures 1-4/Fig. 3/Fig. 3A (Mice-CCl4)/Masson/SORA.jpg
- __MACOSX/the original source data of Figures 1-4/Fig. 3/Fig. 3A (Mice-CCl4)/Masson/._SORA.jpg
- __MACOSX/the original source data of Figures 1-4/Fig. 3/Fig. 3A (Mice-CCl4)/._Masson
- the original source data of Figures 1-4/Fig. 3/Fig. 3A (Mice-CCl4)/SR/
- the original source data of Figures 1-4/Fig. 3/Fig. 3A (Mice-CCl4)/SR/CCl4.jpg
- __MACOSX/the original source data of Figures 1-4/Fig. 3/Fig. 3A (Mice-CCl4)/SR/
- __MACOSX/the original source data of Figures 1-4/Fig. 3/Fig. 3A (Mice-CCl4)/SR/._CCl4.jpg
- the original source data of Figures 1-4/Fig. 3/Fig. 3A (Mice-CCl4)/SR/JY5.jpg
- __MACOSX/the original source data of Figures 1-4/Fig. 3/Fig. 3A (Mice-CCl4)/SR/._JY5.jpg
- the original source data of Figures 1-4/Fig. 3/Fig. 3A (Mice-CCl4)/SR/Oil.jpg
- __MACOSX/the original source data of Figures 1-4/Fig. 3/Fig. 3A (Mice-CCl4)/SR/._Oil.jpg
- the original source data of Figures 1-4/Fig. 3/Fig. 3A (Mice-CCl4)/SR/SORA.jpg
- __MACOSX/the original source data of Figures 1-4/Fig. 3/Fig. 3A (Mice-CCl4)/SR/._SORA.jpg
- __MACOSX/the original source data of Figures 1-4/Fig. 3/Fig. 3A (Mice-CCl4)/._SR
- __MACOSX/the original source data of Figures 1-4/Fig. 3/._Fig. 3A (Mice-CCl4)
- __MACOSX/the original source data of Figures 1-4/._Fig. 3
- the original source data of Figures 1-4/Fig. 4/
- the original source data of Figures 1-4/Fig. 4/Fig. 4 (Rat-BDL).xlsx
- __MACOSX/the original source data of Figures 1-4/Fig. 4/
- __MACOSX/the original source data of Figures 1-4/Fig. 4/._Fig. 4 (Rat-BDL).xlsx
- the original source data of Figures 1-4/Fig. 4/Fig. 4G (Rat-BDL)/
- the original source data of Figures 1-4/Fig. 4/Fig. 4G (Rat-BDL)/H&E/
- the original source data of Figures 1-4/Fig. 4/Fig. 4G (Rat-BDL)/H&E/BDL.jpg
- __MACOSX/the original source data of Figures 1-4/Fig. 4/Fig. 4G (Rat-BDL)/
- __MACOSX/the original source data of Figures 1-4/Fig. 4/Fig. 4G (Rat-BDL)/H&E/
- __MACOSX/the original source data of Figures 1-4/Fig. 4/Fig. 4G (Rat-BDL)/H&E/._BDL.jpg
- the original source data of Figures 1-4/Fig. 4/Fig. 4G (Rat-BDL)/H&E/DAPT.jpg
- __MACOSX/the original source data of Figures 1-4/Fig. 4/Fig. 4G (Rat-BDL)/H&E/._DAPT.jpg
- the original source data of Figures 1-4/Fig. 4/Fig. 4G (Rat-BDL)/H&E/JY5.jpg
- __MACOSX/the original source data of Figures 1-4/Fig. 4/Fig. 4G (Rat-BDL)/H&E/._JY5.jpg
- the original source data of Figures 1-4/Fig. 4/Fig. 4G (Rat-BDL)/H&E/Sham.jpg
- __MACOSX/the original source data of Figures 1-4/Fig. 4/Fig. 4G (Rat-BDL)/H&E/._Sham.jpg
- __MACOSX/the original source data of Figures 1-4/Fig. 4/Fig. 4G (Rat-BDL)/._H&E
- the original source data of Figures 1-4/Fig. 4/Fig. 4G (Rat-BDL)/IHC-Col-I/
- the original source data of Figures 1-4/Fig. 4/Fig. 4G (Rat-BDL)/IHC-Col-I/BDL.jpg
- __MACOSX/the original source data of Figures 1-4/Fig. 4/Fig. 4G (Rat-BDL)/IHC-Col-I/
- __MACOSX/the original source data of Figures 1-4/Fig. 4/Fig. 4G (Rat-BDL)/IHC-Col-I/._BDL.jpg
- the original source data of Figures 1-4/Fig. 4/Fig. 4G (Rat-BDL)/IHC-Col-I/DAPT.jpg
- __MACOSX/the original source data of Figures 1-4/Fig. 4/Fig. 4G (Rat-BDL)/IHC-Col-I/._DAPT.jpg
- the original source data of Figures 1-4/Fig. 4/Fig. 4G (Rat-BDL)/IHC-Col-I/JY5.jpg
- __MACOSX/the original source data of Figures 1-4/Fig. 4/Fig. 4G (Rat-BDL)/IHC-Col-I/._JY5.jpg
- the original source data of Figures 1-4/Fig. 4/Fig. 4G (Rat-BDL)/IHC-Col-I/Sham.jpg
- __MACOSX/the original source data of Figures 1-4/Fig. 4/Fig. 4G (Rat-BDL)/IHC-Col-I/._Sham.jpg
- __MACOSX/the original source data of Figures 1-4/Fig. 4/Fig. 4G (Rat-BDL)/._IHC-Col-I
- the original source data of Figures 1-4/Fig. 4/Fig. 4G (Rat-BDL)/IHC-Col-IV/
- the original source data of Figures 1-4/Fig. 4/Fig. 4G (Rat-BDL)/IHC-Col-IV/BDL.jpg
- __MACOSX/the original source data of Figures 1-4/Fig. 4/Fig. 4G (Rat-BDL)/IHC-Col-IV/
- __MACOSX/the original source data of Figures 1-4/Fig. 4/Fig. 4G (Rat-BDL)/IHC-Col-IV/._BDL.jpg
- the original source data of Figures 1-4/Fig. 4/Fig. 4G (Rat-BDL)/IHC-Col-IV/DAPT.jpg
- __MACOSX/the original source data of Figures 1-4/Fig. 4/Fig. 4G (Rat-BDL)/IHC-Col-IV/._DAPT.jpg
- the original source data of Figures 1-4/Fig. 4/Fig. 4G (Rat-BDL)/IHC-Col-IV/JY5.jpg
- __MACOSX/the original source data of Figures 1-4/Fig. 4/Fig. 4G (Rat-BDL)/IHC-Col-IV/._JY5.jpg
- the original source data of Figures 1-4/Fig. 4/Fig. 4G (Rat-BDL)/IHC-Col-IV/Sham.jpg
- __MACOSX/the original source data of Figures 1-4/Fig. 4/Fig. 4G (Rat-BDL)/IHC-Col-IV/._Sham.jpg
- __MACOSX/the original source data of Figures 1-4/Fig. 4/Fig. 4G (Rat-BDL)/._IHC-Col-IV
- the original source data of Figures 1-4/Fig. 4/Fig. 4G (Rat-BDL)/Masson/
- the original source data of Figures 1-4/Fig. 4/Fig. 4G (Rat-BDL)/Masson/BDL.jpg
- __MACOSX/the original source data of Figures 1-4/Fig. 4/Fig. 4G (Rat-BDL)/Masson/
- __MACOSX/the original source data of Figures 1-4/Fig. 4/Fig. 4G (Rat-BDL)/Masson/._BDL.jpg
- the original source data of Figures 1-4/Fig. 4/Fig. 4G (Rat-BDL)/Masson/DAPT.jpg
- __MACOSX/the original source data of Figures 1-4/Fig. 4/Fig. 4G (Rat-BDL)/Masson/._DAPT.jpg
- the original source data of Figures 1-4/Fig. 4/Fig. 4G (Rat-BDL)/Masson/JY5.jpg
- __MACOSX/the original source data of Figures 1-4/Fig. 4/Fig. 4G (Rat-BDL)/Masson/._JY5.jpg
- the original source data of Figures 1-4/Fig. 4/Fig. 4G (Rat-BDL)/Masson/Sham.jpg
- __MACOSX/the original source data of Figures 1-4/Fig. 4/Fig. 4G (Rat-BDL)/Masson/._Sham.jpg
- __MACOSX/the original source data of Figures 1-4/Fig. 4/Fig. 4G (Rat-BDL)/._Masson
- the original source data of Figures 1-4/Fig. 4/Fig. 4G (Rat-BDL)/SR/
- the original source data of Figures 1-4/Fig. 4/Fig. 4G (Rat-BDL)/SR/BDL.jpg
- __MACOSX/the original source data of Figures 1-4/Fig. 4/Fig. 4G (Rat-BDL)/SR/
- __MACOSX/the original source data of Figures 1-4/Fig. 4/Fig. 4G (Rat-BDL)/SR/._BDL.jpg
- the original source data of Figures 1-4/Fig. 4/Fig. 4G (Rat-BDL)/SR/DAPT.jpg
- __MACOSX/the original source data of Figures 1-4/Fig. 4/Fig. 4G (Rat-BDL)/SR/._DAPT.jpg
- the original source data of Figures 1-4/Fig. 4/Fig. 4G (Rat-BDL)/SR/JY5.jpg
- __MACOSX/the original source data of Figures 1-4/Fig. 4/Fig. 4G (Rat-BDL)/SR/._JY5.jpg
- the original source data of Figures 1-4/Fig. 4/Fig. 4G (Rat-BDL)/SR/Sham.jpg
- __MACOSX/the original source data of Figures 1-4/Fig. 4/Fig. 4G (Rat-BDL)/SR/._Sham.jpg
- __MACOSX/the original source data of Figures 1-4/Fig. 4/Fig. 4G (Rat-BDL)/._SR
- __MACOSX/the original source data of Figures 1-4/Fig. 4/._Fig. 4G (Rat-BDL)
- __MACOSX/the original source data of Figures 1-4/._Fig. 4
