# Supplementary material for: The Novel Chinese Medicine JY5 Formula Alleviates Hepatic Fibrosis by Inhibiting the Notch Signaling Pathway
Source: Front Pharmacol. 2021 Sep 22;12:671152. doi: 10.3389/fphar.2021.671152 (PMC8493219; doi:10.3389/fphar.2021.671152)
Supplement: Supplementary file 1 [file DataSheet3.ZIP › the original source data of Figures 1-4/Fig 1/The comcentration of compounds in the liver.xlsx]

## Sheet: amygdalin
Component Name		Curve Index	Weighting Index	Origin Index	Equation
KXRG		Linear	1/X^2	Ignore	Y = 201927+54291.1*X R^2 = 0.9920
					Specified	Calculated
Filename	Sample Type	Sample Name	Integ. Type	Area	Amount	Amount	%Diff	%RSD-AMT	Peak Status	Level	Units	RT	Sample ID
F1	Std Bracket Sample		Method Settings	190697	0.3	-0.206852	-1.68951	NA	Excluded	1		3.99791	1
F1-1	Std Bracket Sample		Method Settings	344675	0.3	2.62932	7.7644	NA	Excluded	1		3.98841	1
F2	Std Bracket Sample		Method Settings	123801	1	-1.43902	-2.43902	NA	Excluded	2		4.01191	1
F2-1	Std Bracket Sample		Method Settings	66507.5	1	-2.49432	-3.49432	NA	Excluded	2		3.994	1
F3	Std Bracket Sample		Method Settings	410053	3	3.83353	0.277843	NA	Excluded	3		4.06436	1
F4	Std Bracket Sample		Method Settings	1.0398e+06	10	15.433	0.543297	NA	Excluded	4		4.03789	1
F5	Std Bracket Sample		Method Settings	1.82985e+06	30	29.985	-0.000499191	0		5		4.03322	1
F6	Std Bracket Sample		Method Settings	5.72295e+06	100	101.693	0.0169302	0.0202929		6		4.04419	1
F7	Std Bracket Sample		Method Settings	1.45313e+07	300	263.935	-0.120215	0.187103		7		4.04209	1
F8	Std Bracket Sample		Method Settings	5.33184e+07	1000	978.364	-0.0216364	0.105814		8		4.03734	1
F9	Std Bracket Sample		Method Settings	1.48982e+08	3000	2740.41	-0.0865285	0.00899039		9		4.04332	1
Z1	Std Bracket Sample		Method Settings	218519	0.3	0.305614	0.0187119	0		1		3.99764	1
Z1-1	Std Bracket Sample		Method Settings	87401.8	0.3	-2.10946	-8.03153	NA	Excluded	1		4.0209	1
Z2	Std Bracket Sample		Method Settings	234158	1	0.593677	-0.406323	NA	Excluded	2		4.05542	1
Z2-1	Std Bracket Sample		Method Settings	252790	1	0.936855	-0.0631451	0		2		4.01099	1
Z3	Std Bracket Sample		Method Settings	449513	3	4.56035	0.520118	NA	Excluded	3		4.04178	1
Z4	Std Bracket Sample		Method Settings	1.16983e+06	10	17.8279	0.782795	NA	Excluded	4		4.04265	1
Z5	Std Bracket Sample		Method Settings	2.39152e+06	30	40.3306	0.344353	NA	Excluded	5		4.04637	1
Z6	Std Bracket Sample		Method Settings	5.88371e+06	100	104.654	0.0465394	0.0202929		6		4.05128	1
Z7	Std Bracket Sample		Method Settings	1.8901e+07	300	344.422	0.148074	0.187103		7		4.0468	1
Z8	Std Bracket Sample		Method Settings	6.19097e+07	1000	1136.61	0.136609	0.105814		8		4.04627	1
Z9	Std Bracket Sample		Method Settings	1.50886e+08	3000	2775.48	-0.07484	0.00899039		9		4.04647	1
1	Unknown Sample		Method Settins	1.575e+06	NA	25.291	NA	NA		NA		4.03798	1
2	Unknown Sample		Method Settins	1.1876e+06	NA	18.1554	NA	NA		NA		4.04285	1
3	Unknown Sample		Method Settins	8.76599e+06	NA	157.743	NA	NA		NA		4.03326	1
4	Unknown Sample		Method Settins	2.28886e+06	NA	38.4398	NA	NA		NA		4.04213	1
5	Unknown Sample		Method Settins	2.03856e+06	NA	33.8293	NA	NA		NA		4.03772	1
6	Unknown Sample		Method Settins	1.86e+06	NA	30.5405	NA	NA		NA		4.03738	1
7	Unknown Sample		Method Settins	3.45705e+06	NA	59.9569	NA	NA		NA		4.03823	1
8	Unknown Sample		Method Settins	1.78495e+06	NA	29.1581	NA	NA		NA		4.033	1
9	Unknown Sample		Method Settins	1.38364e+06	NA	21.7663	NA	NA		NA		4.0563	1
10	Unknown Sample		Method Settins	576537	NA	6.90002	NA	NA		NA		4.02507	1
11	Unknown Sample		Method Settins	1.00336e+06	NA	14.7618	NA	NA		NA		4.04669	1
12	Unknown Sample		Method Settins	1.42163e+06	NA	22.4659	NA	NA		NA		4.05063	1
13	Unknown Sample		Method Settins	2.05283e+06	NA	34.0922	NA	NA		NA		4.0506	1
14	Unknown Sample		Method Settins	7.90127e+06	NA	141.816	NA	NA		NA		4.03699	1
15	Unknown Sample		Method Settins	2.69434e+06	NA	45.9083	NA	NA		NA		4.03369	1
16	Unknown Sample		Method Settins	1.01941e+06	NA	15.0574	NA	NA		NA		4.05048	1
17	Unknown Sample		Method Settins	1.7215e+06	NA	27.9893	NA	NA		NA		4.03701	1
18	Unknown Sample		Method Settins	907820	NA	13.002	NA	NA		NA		4.03702	1
19	Unknown Sample		Method Settins	1.32032e+06	NA	20.6	NA	NA		NA		4.03314	1
20	Unknown Sample		Method Settins	1.37773e+06	NA	21.6574	NA	NA		NA		4.047	1
21	Unknown Sample		Method Settins	686102	NA	8.91813	NA	NA		NA		4.05547	1
22	Unknown Sample		Method Settins	422294	NA	4.05899	NA	NA		NA		4.05973	1
23	Unknown Sample		Method Settins	118520	NA	-1.53628	NA	NA	Response Low	NA		4.02424	1
24	Unknown Sample		Method Settins	248091	NA	0.850316	NA	NA		NA		4.05482	1
25	Unknown Sample		Method Settins	521969	NA	5.89493	NA	NA		NA		4.06856	1
26	Unknown Sample		Method Settins	229080	NA	0.500149	NA	NA		NA		4.04619	1
27	Unknown Sample		Method Settins	173333	NA	-0.526679	NA	NA	Response Low	NA		3.94754	1
28	Unknown Sample		Method Settins	7.59664e+06	NA	136.205	NA	NA		NA		4.14438	1
29	Unknown Sample		Method Settins	4.25372e+06	NA	74.6309	NA	NA		NA		4.06915	1
30	Unknown Sample		Method Settins	1.8345e+06	NA	30.0706	NA	NA		NA		4.06832	1
31	Unknown Sample		Method Settins	2.07972e+06	NA	34.5876	NA	NA		NA		4.04646	1
32	Unknown Sample		Method Settins	596088	NA	7.26014	NA	NA		NA		4.01541	1
33	Unknown Sample		Method Settins	1.37744e+06	NA	21.6521	NA	NA		NA		4.05974	1
34	Unknown Sample		Method Settins	9.77262e+06	NA	176.285	NA	NA		NA		4.15788	1
35	Unknown Sample		Method Settins	968066	NA	14.1117	NA	NA		NA		4.01021	1
36	Unknown Sample		Method Settins	1.94353e+06	NA	32.0791	NA	NA		NA		4.05936	1
37	Unknown Sample		Method Settins	1.02915e+06	NA	15.2367	NA	NA		NA		3.99738	1
38	Unknown Sample		Method Settins	623638	NA	7.76759	NA	NA		NA		3.99697	1
39	Unknown Sample		Method Settins	2.01425e+06	NA	33.3816	NA	NA		NA		4.07263	1
40	Unknown Sample		Method Settins	1.01198e+06	NA	14.9205	NA	NA		NA		3.98387	1
41	Unknown Sample		Method Settins	682315	NA	8.84837	NA	NA		NA		4.00591	1
42	Unknown Sample		Method Settins	2.14515e+06	NA	35.7926	NA	NA		NA		4.07656	1
43	Unknown Sample		Method Settins	1.71345e+06	NA	27.8411	NA	NA		NA		3.98797	1
44	Unknown Sample		Method Settins	802093	NA	11.0546	NA	NA		NA		4.0638	1
45	Unknown Sample		Method Settins	2.23537e+06	NA	37.4544	NA	NA		NA		4.06011	1
46	Unknown Sample		Method Settins	657664	NA	8.39432	NA	NA		NA		3.98821	1
47	Unknown Sample		Method Settins	1.35882e+06	NA	21.309	NA	NA		NA		4.0058	1
48	Unknown Sample		Method Settins	526351	NA	5.97564	NA	NA		NA		4.06813	1
49	Unknown Sample		Method Settins	1.12015e+06	NA	16.9129	NA	NA		NA		4.06823	1
50	Unknown Sample		Method Settins	822661	NA	11.4334	NA	NA		NA		4.06436	1
JC10	Unknown Sample		Method Settings	NF	NA	NF	NF	NF	Not Found	NA		NF	1
JC12	Unknown Sample		Method Settings	NF	NA	NF	NF	NF	Not Found	NA		NF	1
JC27	Unknown Sample		Method Settings	NF	NA	NF	NF	NF	Not Found	NA		NF	1
JC28	Unknown Sample		Method Settings	NF	NA	NF	NF	NF	Not Found	NA		NF	1
JC3	Unknown Sample		Method Settings	NF	NA	NF	NF	NF	Not Found	NA		NF	1
JC4	Unknown Sample		Method Settings	NF	NA	NF	NF	NF	Not Found	NA		NF	1
JC5	Unknown Sample		Method Settings	NF	NA	NF	NF	NF	Not Found	NA		NF	1
JC6	Unknown Sample		Method Settings	NF	NA	NF	NF	NF	Not Found	NA		NF	1
JC8	Unknown Sample		Method Settings	NF	NA	NF	NF	NF	Not Found	NA		NF	1
JC9	Unknown Sample		Method Settings	NF	NA	NF	NF	NF	Not Found	NA		NF	1
Q1	Unknown Sample		Method Settings	491631	NA	5.33613	NA	NA		NA		4.01605	1
Q2	Unknown Sample		Method Settings	562777	NA	6.64658	NA	NA		NA		4.04253	1
Q3	Unknown Sample		Method Settings	4.667e+06	NA	82.2432	NA	NA		NA		4.03883	1
Q4	Unknown Sample		Method Settings	4.65429e+07	NA	853.564	NA	NA		NA		4.04218	1
Created By:
User Name		Full Name		Date
Thermo				8/22/2016 7:34:27 PM

## Sheet: schisandrol B
Component Name		Curve Index	Weighting Index	Origin Index	Equation
WWZCJ		Linear	1/X^2	Ignore	Y = 6739.31+54136.1*X R^2 = 0.9902
					Specified	Calculated
Filename	Sample Type	Sample Name	Integ. Type	Area	Amount	Amount	%Diff	%RSD-AMT	Peak Status	Level	Units	RT	Sample ID
F1	Std Bracket Sample		User Settings	32982.6	0.3	0.484766	0.615886	NA	Excluded	1		6.52378	1
F1-1	Std Bracket Sample		User Settings	21348	0.3	0.269851	-0.100498	0.143655	Response Low	1		6.5225	1
F2	Std Bracket Sample		User Settings	21275.7	1	0.268517	-0.731483	NA	Excluded	2		6.60619	1
F2-1	Std Bracket Sample		User Settings	25846.4	1	0.352945	-0.647055	NA	Excluded	2		6.6051	1
F3	Std Bracket Sample		User Settings	141261	3	2.48488	-0.171705	NA	Excluded	3		6.61104	1
F4	Std Bracket Sample		User Settings	419077	10	7.61669	-0.238331	NA	Excluded	4		6.61249	1
F5	Std Bracket Sample		User Settings	1.28627e+06	30	23.6354	-0.212154	NA	Excluded	5		6.60291	1
F6	Std Bracket Sample		User Settings	4.5489e+06	100	83.9028	-0.160972	0.112245		6		6.60978	1
F7	Std Bracket Sample		User Settings	1.48975e+07	300	275.062	-0.0831264	0.13841		7		6.61188	1
F8	Std Bracket Sample		User Settings	5.55708e+07	1000	1026.38	0.0263782	0		8		6.6065	1
F9	Std Bracket Sample		User Settings	1.72194e+08	3000	3180.64	0.0602147	0.030273	Response High	9		6.6142	1
Z1	Std Bracket Sample		User Settings	39900.8	0.3	0.612559	1.04186	NA	Excluded	1		6.52508	1
Z1-1	Std Bracket Sample		User Settings	24651.4	0.3	0.330871	0.102905	0.143655		1		6.52633	1
Z2	Std Bracket Sample		User Settings	28187.5	1	0.396191	-0.603809	NA	Excluded	2		6.61152	1
Z2-1	Std Bracket Sample		User Settings	30639.6	1	0.441486	-0.558514	NA	Excluded	2		6.52601	1
Z3	Std Bracket Sample		User Settings	126534	3	2.21284	-0.262385	NA	Excluded	3		6.61565	1
Z4	Std Bracket Sample		User Settings	509616	10	9.28912	-0.0710877	0		4		6.62451	1
Z5	Std Bracket Sample		User Settings	1.66343e+06	30	30.6024	0.0200807	0		5		6.61451	1
Z6	Std Bracket Sample		User Settings	5.33208e+06	100	98.3695	-0.0163049	0.112245		6		6.61451	1
Z7	Std Bracket Sample		User Settings	1.81285e+07	300	334.744	0.115814	0.13841		7		6.61524	1
Z8	Std Bracket Sample		User Settings	6.56691e+07	1000	1212.91	0.212914	NA	Excluded	8		6.62469	1
Z9	Std Bracket Sample		User Settings	1.79727e+08	3000	3319.79	0.106598	0.030273	Response High	9		6.61506	1
1	Unknown Sample		Method Settins	434614	NA	7.90369	NA	NA		NA		6.60639	1
2	Unknown Sample		Method Settins	548967	NA	10.016	NA	NA		NA		6.60203	1
3	Unknown Sample		Method Settins	468273	NA	8.52543	NA	NA		NA		6.61108	1
4	Unknown Sample		Method Settins	401685	NA	7.29543	NA	NA		NA		6.61018	1
5	Unknown Sample		Method Settins	724199	NA	13.2529	NA	NA		NA		6.60857	1
6	Unknown Sample		Method Settins	471394	NA	8.5831	NA	NA		NA		6.61848	1
7	Unknown Sample		Method Settins	484747	NA	8.82974	NA	NA		NA		6.60879	1
8	Unknown Sample		Method Settins	1.19606e+06	NA	21.9692	NA	NA		NA		6.60925	1
9	Unknown Sample		Method Settins	656528	NA	12.0029	NA	NA		NA		6.60498	1
10	Unknown Sample		Method Settins	160826	NA	2.84629	NA	NA		NA		6.61616	1
11	Unknown Sample		Method Settins	760190	NA	13.9177	NA	NA		NA		6.61885	1
12	Unknown Sample		Method Settins	358633	NA	6.50018	NA	NA		NA		6.6045	1
13	Unknown Sample		Method Settins	164107	NA	2.90689	NA	NA		NA		6.60899	1
14	Unknown Sample		Method Settins	3.49099e+06	NA	64.361	NA	NA		NA		6.60997	1
15	Unknown Sample		Method Settins	550045	NA	10.0359	NA	NA		NA		6.60363	1
16	Unknown Sample		Method Settins	194477	NA	3.46789	NA	NA		NA		6.60739	1
17	Unknown Sample		Method Settins	126134	NA	2.20545	NA	NA		NA		6.61256	1
18	Unknown Sample		Method Settins	252822	NA	4.54564	NA	NA		NA		6.59925	1
19	Unknown Sample		Method Settins	93862.9	NA	1.60935	NA	NA		NA		6.61837	1
20	Unknown Sample		Method Settins	156926	NA	2.77425	NA	NA		NA		6.61874	1
21	Unknown Sample		Method Settins	45760.7	NA	0.720803	NA	NA		NA		6.61739	1
22	Unknown Sample		Manual Interation	4389.42	NA	-0.0434071	NA	NA	Response Low	NA		6.60043	1
23	Unknown Sample		Method Settins	163493	NA	2.89555	NA	NA		NA		6.603	1
24	Unknown Sample		Method Settins	16275.3	NA	0.176149	NA	NA	Response Low	NA		6.636	1
25	Unknown Sample		Method Settins	116754	NA	2.03219	NA	NA		NA		6.62514	1
26	Unknown Sample		Method Settins	11685.3	NA	0.0913614	NA	NA	Response Low	NA		6.75348	1
27	Unknown Sample		Method Settins	139058	NA	2.4442	NA	NA		NA		6.60196	1
28	Unknown Sample		Method Settins	17243.5	NA	0.194033	NA	NA	Response Low	NA		6.62132	1
29	Unknown Sample		Method Settins	17346.1	NA	0.195929	NA	NA	Response Low	NA		6.663	1
30	Unknown Sample		Manual Interation	6850.45	NA	0.00205307	NA	NA	Response Low	NA		6.59333	1
31	Unknown Sample		Method Settins	16030.6	NA	0.171628	NA	NA	Response Low	NA		6.5149	1
32	Unknown Sample		Manual Interation	4922.93	NA	-0.0335521	NA	NA	Response Low	NA		6.60549	1
33	Unknown Sample		Manual Interation	6392.01	NA	-0.00641531	NA	NA	Response Low	NA		6.60903	1
34	Unknown Sample		Manual Interation	19419.8	NA	0.234234	NA	NA	Response Low	NA		6.60413	1
35	Unknown Sample		Method Settins	29147.8	NA	0.41393	NA	NA		NA		6.60694	1
36	Unknown Sample		Method Settins	142230	NA	2.50279	NA	NA		NA		6.61689	1
37	Unknown Sample		Method Settins	12517.7	NA	0.106738	NA	NA	Response Low	NA		6.65866	1
38	Unknown Sample		Method Settins	99845.5	NA	1.71986	NA	NA		NA		6.61087	1
39	Unknown Sample		Method Settins	18325.2	NA	0.214014	NA	NA	Response Low	NA		6.51985	1
40	Unknown Sample		Method Settins	14623.5	NA	0.145636	NA	NA	Response Low	NA		6.69253	1
41	Unknown Sample		Method Settins	596604	NA	0	NA	NA		NA		6.745	1
42	Unknown Sample		Method Settins	17830.2	NA	0.204871	NA	NA	Response Low	NA		6.61227	1
43	Unknown Sample		Method Settins	29574.7	NA	0.421815	NA	NA		NA		6.52744	1
44	Unknown Sample		Method Settins	523507	NA	0	NA	NA		NA		6.74146	1
45	Unknown Sample		Method Settins	628961	NA	0	NA	NA		NA		6.75078	1
46	Unknown Sample		Method Settins	163901	NA	2.90309	NA	NA		NA		6.62031	1
47	Unknown Sample		Method Settins	13332.1	NA	0.121782	NA	NA	Response Low	NA		6.60353	1
48	Unknown Sample		Manual Interation	379470	NA	0	NA	NA		NA		6.74759	1
49	Unknown Sample		Method Settins	316384	NA	0	NA	NA		NA		6.75443	1
50	Unknown Sample		Method Settins	353810	NA	0	NA	NA		NA		6.74547	1
JC10	Unknown Sample		Method Settings	NF	NA	NF	NF	NF	Not Found	NA		NF	1
JC12	Unknown Sample		Method Settings	NF	NA	NF	NF	NF	Not Found	NA		NF	1
JC27	Unknown Sample		Method Settings	NF	NA	NF	NF	NF	Not Found	NA		NF	1
JC28	Unknown Sample		Method Settings	NF	NA	NF	NF	NF	Not Found	NA		NF	1
JC3	Unknown Sample		Method Settings	NF	NA	NF	NF	NF	Not Found	NA		NF	1
JC4	Unknown Sample		Method Settings	NF	NA	NF	NF	NF	Not Found	NA		NF	1
JC5	Unknown Sample		Method Settings	NF	NA	NF	NF	NF	Not Found	NA		NF	1
JC6	Unknown Sample		Method Settings	NF	NA	NF	NF	NF	Not Found	NA		NF	1
JC8	Unknown Sample		Method Settings	NF	NA	NF	NF	NF	Not Found	NA		NF	1
JC9	Unknown Sample		Method Settings	NF	NA	NF	NF	NF	Not Found	NA		NF	1
Q1	Unknown Sample		Method Settings	12098.6	NA	0.0989967	NA	NA	Response Low	NA		6.62136	1
Q2	Unknown Sample		Method Settings	347219	NA	6.28934	NA	NA		NA		6.60968	1
Q3	Unknown Sample		Method Settings	3.68181e+06	NA	67.8858	NA	NA		NA		6.61503	1
Q4	Unknown Sample		Method Settings	4.45797e+07	NA	823.35	NA	NA		NA		6.61174	1
Created By:
User Name		Full Name		Date
Thermo				8/22/2016 9:29:36 PM

## Sheet: schisandrol A
Component Name		Curve Index	Weighting Index	Origin Index	Equation
WWZCY		Quadratic	1/X^2	Ignore	Y = 2241.97+1122.51*X+0.626094*X^2 R^2 = 0.9921
					Specified	Calculated
Filename	Sample Type	Sample Name	Integ. Type	Area	Amount	Amount	%Diff	%Diff	Peak Status	Level	Units	RT	Sample ID
F1	Std Bracket Sample		User Settings	NF	0.3	NF	NF	NF	Not Found	1		NF	1
F1-1	Std Bracket Sample		User Settings	NF	0.3	NF	NF	NF	Not Found	1		NF	1
F2	Std Bracket Sample		User Settings	NF	1	NF	NF	NF	Not Found	2		NF	1
F2-1	Std Bracket Sample		User Settings	NF	1	NF	NF	NF	Not Found	2		NF	1
F3	Std Bracket Sample		User Settings	NF	3	NF	NF	NF	Not Found	3		NF	1
F4	Std Bracket Sample		User Settings	3694.76	10	1.2933	-0.87067	0.12933		4		6.91152	1
F5	Std Bracket Sample		User Settings	16946.5	30	13.0053	-0.566489	0.433511		5		6.91085	1
F6	Std Bracket Sample		User Settings	134252	100	110.76	0.107595	1.1076		6		6.8995	1
F7	Std Bracket Sample		User Settings	543153	300	394.896	0.316321	1.31632		7		6.88864	1
F8	Std Bracket Sample		User Settings	2.32156e+06	1000	1226.77	0.226773	1.22677		8		6.89623	1
F9	Std Bracket Sample		User Settings	7.57912e+06	3000	2695.97	-0.101342	0.898658		9		6.895	1
Z1	Std Bracket Sample		User Settings	NF	0.3	NF	NF	NF	Not Found	1		NF	1
Z1-1	Std Bracket Sample		User Settings	2590.05	0.3	0.31004	0.0334663	1.03347		1		7.03979	1
Z2	Std Bracket Sample		User Settings	NF	1	NF	NF	NF	Not Found	2		NF	1
Z2-1	Std Bracket Sample		User Settings	NF	1	NF	NF	NF	Not Found	2		NF	1
Z3	Std Bracket Sample		User Settings	6465.93	3	3.75509	0.251697	1.2517		3		6.66468	1
Z4	Std Bracket Sample		User Settings	4125.77	10	1.67663	-0.832337	0.167663		4		6.90532	1
Z5	Std Bracket Sample		User Settings	20791.3	30	16.3753	-0.454156	0.545844		5		6.89125	1
Z6	Std Bracket Sample		User Settings	171688	100	140.018	0.400176	1.40018		6		6.89573	1
Z7	Std Bracket Sample		User Settings	596097	300	427.233	0.424112	1.42411		7		6.90091	1
Z8	Std Bracket Sample		User Settings	2.81581e+06	1000	1405.18	0.405178	1.40518		8		6.90104	1
Z9	Std Bracket Sample		User Settings	8.43506e+06	3000	2881.46	-0.0395132	0.960487		9		6.90478	1
1	Unknown Sample		Manual Interation	2717.61	NA	0.423631	NA	NA		NA		6.89689	1
2	Unknown Sample		User Settins	2637.77	NA	0.352533	NA	NA		NA		6.95013	1
3	Unknown Sample		User Settins	16499.7	NA	12.6129	NA	NA		NA		6.64228	1
4	Unknown Sample		User Settins	67800.8	NA	56.6159	NA	NA		NA		6.65921	1
5	Unknown Sample		User Settins	NF	NA	NF	NF	NF	Not Found	NA		NF	1
6	Unknown Sample		User Settins	22310.9	NA	17.7038	NA	NA		NA		7.08314	1
7	Unknown Sample		Manual Interation	6618.09	NA	3.89007	NA	NA		NA		6.8944	1
8	Unknown Sample		Manual Interation	3731.66	NA	1.32613	NA	NA		NA		6.91277	1
9	Unknown Sample		User Settins	16990.5	NA		NA	NA		NA		6.72533	1
10	Unknown Sample		User Settins	2704.49	NA	0.411947	NA	NA		NA		6.91522	1
11	Unknown Sample		Manual Interation	4768.65	NA	2.2481	NA	NA		NA		6.8952	1
12	Unknown Sample		Manual Interation	2727.86	NA	0.432758	NA	NA		NA		6.89948	1
13	Unknown Sample		User Settins	3060.35	NA	0.728762	NA	NA		NA		6.90802	1
14	Unknown Sample		User Settins	21394.3	NA	16.9027	NA	NA		NA		6.91796	1
15	Unknown Sample		Manual Interation	8517.28	NA	5.57309	NA	NA		NA		6.90227	1
16	Unknown Sample		Manual Interation	10851.6	NA	7.63744	NA	NA		NA		6.89266	1
17	Unknown Sample		User Settins	14846.2	NA	11.1592	NA	NA		NA		6.71953	1
18	Unknown Sample		User Settins	7890.82	NA	5.01828	NA	NA		NA		6.71068	1
19	Unknown Sample		User Settins	3458.17	NA	1.08281	NA	NA		NA		6.90809	1
20	Unknown Sample		User Settins	NF	NA	NF	NF	NF	Not Found	NA		NF	1
21	Unknown Sample		Manual Interation	3862.11	NA	1.44216	NA	NA		NA		6.89819	1
22	Unknown Sample		User Settins	3313.04	NA	0.953662	NA	NA		NA		6.93953	1
23	Unknown Sample		Manual Interation	4475.31	NA	1.98739	NA	NA		NA		6.91055	1
24	Unknown Sample		Manual Interation	3940.68	NA	1.51204	NA	NA		NA		6.91235	1
25	Unknown Sample		User Settins	NF	NA	NF	NF	NF	Not Found	NA		NF	1
26	Unknown Sample		User Settins	3644.9	NA	1.24895	NA	NA		NA		6.94105	1
27	Unknown Sample		User Settins	10652.5	NA	7.46153	NA	NA		NA		6.89169	1
28	Unknown Sample		User Settins	10810.4	NA	7.60102	NA	NA		NA		6.76841	1
29	Unknown Sample		Manual Interation	15317.6	NA	11.5739	NA	NA		NA		6.89478	1
30	Unknown Sample		Manual Interation	8411.66	NA	5.47958	NA	NA		NA		6.89642	1
31	Unknown Sample		Manual Interation	16928.6	NA	12.9896	NA	NA		NA		6.87632	1
32	Unknown Sample		Manual Interation	5773.36	NA	3.14047	NA	NA		NA		6.90413	1
33	Unknown Sample		Manual Interation	7304.13	NA	4.49839	NA	NA		NA		6.8857	1
34	Unknown Sample		Manual Interation	4834.37	NA	2.3065	NA	NA		NA		6.88525	1
35	Unknown Sample		User Settins	12813.1	NA	9.36844	NA	NA		NA		6.93263	1
36	Unknown Sample		Manual Interation	14174.2	NA	10.5676	NA	NA		NA		6.90216	1
37	Unknown Sample		Manual Interation	7355.32	NA	4.54376	NA	NA		NA		6.87261	1
38	Unknown Sample		Manual Interation	3713.3	NA	1.30979	NA	NA		NA		6.90951	1
39	Unknown Sample		User Settins	13311	NA		NA	NA		NA		6.68923	1
40	Unknown Sample		Manual Interation	3370.15	NA	1.00449	NA	NA		NA		6.91125	1
41	Unknown Sample		Manual Interation	7761.87	NA	4.90404	NA	NA		NA		6.86534	1
42	Unknown Sample		User Settins	NF	NA	NF	NF	NF	Not Found	NA		NF	1
43	Unknown Sample		Manual Interation	3714.9	NA	1.31121	NA	NA		NA		6.88881	1
44	Unknown Sample		Manual Interation	15097.6	NA	11.3803	NA	NA		NA		6.89335	1
45	Unknown Sample		User Settins	3808.03	NA	1.39406	NA	NA		NA		6.76861	1
46	Unknown Sample		User Settins	NF	NA	NF	NF	NF	Not Found	NA		NF	1
47	Unknown Sample		User Settins	16922.8	NA		NA	NA		NA		7.07753	1
48	Unknown Sample		Manual Interation	4812.43	NA	2.287	NA	NA		NA		6.92142	1
49	Unknown Sample		Manual Interation	4307.29	NA	1.83803	NA	NA		NA		6.89261	1
50	Unknown Sample		User Settins	NF	NA	NF	NF	NF	Not Found	NA		NF	1
JC10	Unknown Sample		User Settings	NF	NA	NF	NF	NF	Not Found	NA		NF	1
JC12	Unknown Sample		User Settings	NF	NA	NF	NF	NF	Not Found	NA		NF	1
JC27	Unknown Sample		User Settings	2058.18	NA	-0.163745	NA	NA	Response Low	NA		6.92629	1
JC28	Unknown Sample		User Settings	2370.96	NA	0.114903	NA	NA	Response Low	NA		6.64135	1
JC3	Unknown Sample		User Settings	NF	NA	NF	NF	NF	Not Found	NA		NF	1
JC4	Unknown Sample		User Settings	NF	NA	NF	NF	NF	Not Found	NA		NF	1
JC5	Unknown Sample		User Settings	NF	NA	NF	NF	NF	Not Found	NA		NF	1
JC6	Unknown Sample		User Settings	NF	NA	NF	NF	NF	Not Found	NA		NF	1
JC8	Unknown Sample		User Settings	NF	NA	NF	NF	NF	Not Found	NA		NF	1
JC9	Unknown Sample		User Settings	2662.06	NA	0.374161	NA	NA		NA		6.83105	1
Q1	Unknown Sample		User Settings	7958.46	NA	5.07821	NA	NA		NA		6.64365	1
Q2	Unknown Sample		User Settings	NF	NA	NF	NF	NF	Not Found	NA		NF	1
Q3	Unknown Sample		User Settings	120887	NA	100.107	NA	NA		NA		6.88285	1
Q4	Unknown Sample		User Settings	1.66985e+06	NA	965.578	NA	NA		NA		6.89739	1
Created By:
User Name		Full Name		Date
Thermo				8/22/2016 9:45:59 PM

## Sheet: schisandrin B
Component Name		Curve Index	Weighting Index	Origin Index	Equation
WWZYS		Linear	1/X^2	Ignore	Y = -3049.66+17638.7*X R^2 = 0.9911
					Specified	Calculated
Filename	Sample Type	Sample Name	Integ. Type	Area	Amount	Amount	%Diff	%RSD-AMT	Peak Status	Level	Units	RT	Sample ID
F1	Std Bracket Sample		User Settings	2248.75	0.3	0.300386	0.00128684	1.73205		1		8.47558	1
F1-1	Std Bracket Sample		User Settings	NF	0.3	NF	NF	NF	Not Found	1		NF	1
F2	Std Bracket Sample		User Settings	6780.18	1	0.55729	-0.44271	NA	Excluded	2		8.61056	1
F2-1	Std Bracket Sample		User Settings	NF	1	NF	NF	NF	Not Found	2		NF	1
F3	Std Bracket Sample		User Settings	32280.2	3	2.00298	-0.33234	NA	Excluded	3		8.60967	1
F4	Std Bracket Sample		User Settings	166204	10	9.59563	-0.0404371	0		4		8.62227	1
F5	Std Bracket Sample		User Settings	601480	30	34.273	0.142432	0.181813		5		8.61624	1
F6	Std Bracket Sample		User Settings	1.79068e+06	100	101.693	0.0169304	0.108203		6		8.61818	1
F7	Std Bracket Sample		User Settings	7.3421e+06	300	416.423	0.388078	NA	Excluded	7		8.62157	1
F8	Std Bracket Sample		User Settings	2.35865e+07	1000	1337.38	0.337377	NA	Excluded	8		8.61124	1
F9	Std Bracket Sample		User Settings	5.75972e+07	3000	3265.57	0.0885223	0.0344589	Response High	9		8.61515	1
Z1	Std Bracket Sample		User Settings	NF	0.3	NF	NF	NF	Not Found	1		NF	1
Z1-1	Std Bracket Sample		User Settings	4767.96	0.3	0.44321	0.477365	NA	Excluded	1		8.60852	1
Z2	Std Bracket Sample		User Settings	NF	1	NF	NF	NF	Not Found	2		NF	1
Z2-1	Std Bracket Sample		User Settings	2439.33	1	0.311191	-0.688809	NA	Excluded	2		8.52995	1
Z3	Std Bracket Sample		User Settings	NF	3	NF	NF	NF	Not Found	3		NF	1
Z4	Std Bracket Sample		User Settings	125300	10	7.27663	-0.272337	NA	Excluded	4		8.62049	1
Z5	Std Bracket Sample		User Settings	463748	30	26.4645	-0.117851	0.181813		5		8.61472	1
Z6	Std Bracket Sample		User Settings	1.53571e+06	100	87.2378	-0.127622	0.108203		6		8.62691	1
Z7	Std Bracket Sample		User Settings	6.01228e+06	300	341.031	0.13677	NA	Excluded	7		8.61743	1
Z8	Std Bracket Sample		User Settings	5.39965e+07	1000	3061.43	2.06143	NA	Excluded	8		8.62544	1
Z9	Std Bracket Sample		User Settings	5.4857e+07	3000	3110.21	0.0367379	0.0344589	Response High	9		8.62026	1
1	Unknown Sample		User Settins	NF	NA	NF	NF	NF	Not Found	NA		NF	1
2	Unknown Sample		User Settins	NF	NA	NF	NF	NF	Not Found	NA		NF	1
3	Unknown Sample		User Settins	NF	NA	NF	NF	NF	Not Found	NA		NF	1
4	Unknown Sample		User Settins	NF	NA	NF	NF	NF	Not Found	NA		NF	1
5	Unknown Sample		User Settins	NF	NA	NF	NF	NF	Not Found	NA		NF	1
6	Unknown Sample		User Settins	2.89648e+06	NA	164.385	NA	NA		NA		8.61389	1
7	Unknown Sample		User Settins	97135.7	NA	5.67987	NA	NA		NA		8.62125	1
8	Unknown Sample		User Settins	117210	NA	6.81794	NA	NA		NA		8.60978	1
9	Unknown Sample		User Settins	NF	NA	NF	NF	NF	Not Found	NA		NF	1
10	Unknown Sample		User Settins	NF	NA	NF	NF	NF	Not Found	NA		NF	1
11	Unknown Sample		User Settins	NF	NA	NF	NF	NF	Not Found	NA		NF	1
12	Unknown Sample		User Settins	NF	NA	NF	NF	NF	Not Found	NA		NF	1
13	Unknown Sample		User Settins	3590.58	NA	0.37646	NA	NA		NA		8.60503	1
14	Unknown Sample		User Settins	250767	NA	14.3898	NA	NA		NA		8.62266	1
15	Unknown Sample		User Settins	38428.8	NA	2.35157	NA	NA		NA		8.60155	1
16	Unknown Sample		User Settins	24602.3	NA	1.56769	NA	NA		NA		8.632	1
17	Unknown Sample		User Settins	NF	NA	NF	NF	NF	Not Found	NA		NF	1
18	Unknown Sample		User Settins	NF	NA	NF	NF	NF	Not Found	NA		NF	1
19	Unknown Sample		User Settins	NF	NA	NF	NF	NF	Not Found	NA		NF	1
20	Unknown Sample		User Settins	2293.2	NA	0.302906	NA	NA		NA		8.6121	1
21	Unknown Sample		User Settins	22057.3	NA	1.4234	NA	NA		NA		8.62528	1
22	Unknown Sample		User Settins	8091.2	NA	0.631616	NA	NA		NA		8.61241	1
23	Unknown Sample		User Settins	4267.37	NA	0.414829	NA	NA		NA		8.62403	1
24	Unknown Sample		User Settins	NF	NA	NF	NF	NF	Not Found	NA		NF	1
25	Unknown Sample		User Settins	NF	NA	NF	NF	NF	Not Found	NA		NF	1
26	Unknown Sample		User Settins	2313	NA	0.304029	NA	NA		NA		8.58133	1
27	Unknown Sample		User Settins	NF	NA	NF	NF	NF	Not Found	NA		NF	1
28	Unknown Sample		User Settins	2582.92	NA	0.319332	NA	NA		NA		8.74598	1
29	Unknown Sample		User Settins	NF	NA	NF	NF	NF	Not Found	NA		NF	1
30	Unknown Sample		User Settins	NF	NA	NF	NF	NF	Not Found	NA		NF	1
31	Unknown Sample		User Settins	NF	NA	NF	NF	NF	Not Found	NA		NF	1
32	Unknown Sample		User Settins	NF	NA	NF	NF	NF	Not Found	NA		NF	1
33	Unknown Sample		User Settins	NF	NA	NF	NF	NF	Not Found	NA		NF	1
34	Unknown Sample		User Settins	NF	NA	NF	NF	NF	Not Found	NA		NF	1
35	Unknown Sample		User Settins	NF	NA	NF	NF	NF	Not Found	NA		NF	1
36	Unknown Sample		User Settins	NF	NA	NF	NF	NF	Not Found	NA		NF	1
37	Unknown Sample		User Settins	NF	NA	NF	NF	NF	Not Found	NA		NF	1
38	Unknown Sample		User Settins	NF	NA	NF	NF	NF	Not Found	NA		NF	1
39	Unknown Sample		User Settins	NF	NA	NF	NF	NF	Not Found	NA		NF	1
40	Unknown Sample		User Settins	NF	NA	NF	NF	NF	Not Found	NA		NF	1
41	Unknown Sample		User Settins	NF	NA	NF	NF	NF	Not Found	NA		NF	1
42	Unknown Sample		User Settins	NF	NA	NF	NF	NF	Not Found	NA		NF	1
43	Unknown Sample		User Settins	NF	NA	NF	NF	NF	Not Found	NA		NF	1
44	Unknown Sample		User Settins	NF	NA	NF	NF	NF	Not Found	NA		NF	1
45	Unknown Sample		User Settins	NF	NA	NF	NF	NF	Not Found	NA		NF	1
46	Unknown Sample		User Settins	NF	NA	NF	NF	NF	Not Found	NA		NF	1
47	Unknown Sample		User Settins	NF	NA	NF	NF	NF	Not Found	NA		NF	1
48	Unknown Sample		User Settins	NF	NA	NF	NF	NF	Not Found	NA		NF	1
49	Unknown Sample		User Settins	NF	NA	NF	NF	NF	Not Found	NA		NF	1
50	Unknown Sample		User Settins	NF	NA	NF	NF	NF	Not Found	NA		NF	1
JC10	Unknown Sample		User Settings	2619.41	NA	0.321401	NA	NA		NA		8.62599	1
JC12	Unknown Sample		User Settings	15002.8	NA	1.02346	NA	NA		NA		8.60657	1
JC27	Unknown Sample		User Settings	6241.37	NA	0.526743	NA	NA		NA		8.60955	1
JC28	Unknown Sample		User Settings	13672.9	NA	0.948065	NA	NA		NA		8.6269	1
JC3	Unknown Sample		User Settings	41986.7	NA	2.55327	NA	NA		NA		8.59759	1
JC4	Unknown Sample		User Settings	12656.9	NA	0.890464	NA	NA		NA		8.61949	1
JC5	Unknown Sample		User Settings	17769.4	NA	1.18031	NA	NA		NA		8.61667	1
JC6	Unknown Sample		User Settings	13676.6	NA	0.948274	NA	NA		NA		8.62646	1
JC8	Unknown Sample		User Settings	16155.7	NA	1.08882	NA	NA		NA		8.62188	1
JC9	Unknown Sample		User Settings	9346.19	NA	0.702766	NA	NA		NA		8.60729	1
Q1	Unknown Sample		User Settings	2518.83	NA	0.315698	NA	NA		NA		8.554	1
Q2	Unknown Sample		User Settings	86066	NA	5.05229	NA	NA		NA		8.61747	1
Q3	Unknown Sample		User Settings	1.86414e+06	NA	105.858	NA	NA		NA		8.61591	1
Q4	Unknown Sample		User Settings	1.78346e+07	NA	1011.28	NA	NA		NA		8.61297	1
Created By:
User Name		Full Name		Date
Thermo				8/22/2016 10:06:48 PM

## Sheet: schisantherin A
Component Name		Curve Index	Weighting Index	Origin Index	Equation
WWZZJ		Linear	1/X^2	Ignore	Y = -5186.21+7192.27*X R^2 = 0.9933
					Specified	Calculated
Filename	Sample Type	Sample Name	Integ. Type	Area	Amount	Amount	%Diff	%RSD-AMT	Peak Status	Level	Units	RT	Sample ID
F1	Std Bracket Sample		User Settings	NF	0.3	NF	NF	NF	Not Found	1		NF	1
F1-1	Std Bracket Sample		User Settings	NF	0.3	NF	NF	NF	Not Found	1		NF	1
F2	Std Bracket Sample		User Settings	2132.55	1	1.01759	0.0175863	0.0320798		2		7.60233	1
F2-1	Std Bracket Sample		User Settings	1822.01	1	0.97441	-0.0255897	0.0320798	Response Low	2		7.61921	1
F3	Std Bracket Sample		User Settings	16183.8	3	2.97125	-0.00958177	0		3		7.6059	1
F4	Std Bracket Sample		User Settings	60010.8	10	9.06487	-0.0935128	0		4		7.59983	1
F5	Std Bracket Sample		User Settings	218760	30	31.1371	0.0379038	0		5		7.59913	1
F6	Std Bracket Sample		User Settings	773435	100	108.258	0.0825805	0		6		7.6002	1
F7	Std Bracket Sample		User Settings	2.37378e+06	300	330.768	0.102558	0		7		7.60369	1
F8	Std Bracket Sample		User Settings	6.94945e+06	1000	966.96	-0.0330398	0		8		7.59787	1
F9	Std Bracket Sample		User Settings	1.70049e+07	3000	2365.05	-0.211651	NA	Excluded	9		7.5967	1
Z1	Std Bracket Sample		User Settings	NF	0.3	NF	NF	NF	Not Found	1		NF	1
Z1-1	Std Bracket Sample		User Settings	NF	0.3	NF	NF	NF	Not Found	1		NF	1
Z2	Std Bracket Sample		User Settings	2298.86	1	1.04071	0.0407108	0.0320798		2		7.59306	1
Z2-1	Std Bracket Sample		User Settings	1844.03	1	0.977472	-0.0225279	0.0320798	Response Low	2		7.60635	1
Z3	Std Bracket Sample		User Settings	12825.5	3	2.50431	-0.165229	NA	Excluded	3		7.60219	1
Z4	Std Bracket Sample		User Settings	92720.2	10	13.6127	0.361273	NA	Excluded	4		7.60246	1
Z5	Std Bracket Sample		User Settings	293926	30	41.588	0.386266	NA	Excluded	5		7.60116	1
Z6	Std Bracket Sample		User Settings	898213	100	125.607	0.256071	NA	Excluded	6		7.6053	1
Z7	Std Bracket Sample		User Settings	2.65251e+06	300	369.521	0.231738	NA	Excluded	7		7.60251	1
Z8	Std Bracket Sample		User Settings	9.35016e+06	1000	1300.75	0.300751	NA	Excluded	8		7.59814	1
Z9	Std Bracket Sample		User Settings	1.94768e+07	3000	2708.74	-0.0970879	0		9		7.606	1
1	Unknown Sample		User Settins	433162	NA	60.9472	NA	NA		NA		7.665	1
2	Unknown Sample		User Settins	10069	NA	2.12105	NA	NA		NA		7.59198	1
3	Unknown Sample		User Settins	34340.5	NA	5.49572	NA	NA		NA		7.5976	1
4	Unknown Sample		User Settins	220337	NA	31.3564	NA	NA		NA		7.66252	1
5	Unknown Sample		User Settins	658065	NA	92.2172	NA	NA		NA		7.67685	1
6	Unknown Sample		User Settins	3.83195e+06	NA	533.509	NA	NA		NA		7.6726	1
7	Unknown Sample		User Settins	1.16702e+06	NA	162.982	NA	NA		NA		7.66638	1
8	Unknown Sample		User Settins	2.25724e+06	NA	314.564	NA	NA		NA		7.66347	1
9	Unknown Sample		User Settins	29568.1	NA	4.83217	NA	NA		NA		7.5959	1
10	Unknown Sample		User Settins	11878.9	NA	2.3727	NA	NA		NA		7.59718	1
11	Unknown Sample		User Settins	582366	NA	81.6922	NA	NA		NA		7.66686	1
12	Unknown Sample		User Settins	19492.9	NA	3.43133	NA	NA		NA		7.5909	1
13	Unknown Sample		User Settins	361802	NA	51.0254	NA	NA		NA		7.66285	1
14	Unknown Sample		User Settins	5.8116e+06	NA	808.756	NA	NA		NA		7.6683	1
15	Unknown Sample		User Settins	64287.7	NA	9.65953	NA	NA		NA		7.59815	1
16	Unknown Sample		User Settins	1.83077e+06	NA	255.268	NA	NA		NA		7.66875	1
17	Unknown Sample		User Settins	428938	NA	60.3598	NA	NA		NA		7.66946	1
18	Unknown Sample		User Settins	45218.2	NA	7.00815	NA	NA		NA		7.60712	1
19	Unknown Sample		User Settins	473616	NA	66.5718	NA	NA		NA		7.66678	1
20	Unknown Sample		User Settins	26436.8	NA	4.3968	NA	NA		NA		7.59934	1
21	Unknown Sample		User Settins	2340.58	NA	1.04651	NA	NA		NA		7.60737	1
22	Unknown Sample		User Settins	180996	NA	25.8865	NA	NA		NA		7.66205	1
23	Unknown Sample		User Settins	584660	NA	82.0112	NA	NA		NA		7.66525	1
24	Unknown Sample		User Settins	10488.3	NA	2.17935	NA	NA		NA		7.59527	1
25	Unknown Sample		User Settins	2306.44	NA	1.04176	NA	NA		NA		7.61163	1
26	Unknown Sample		User Settins	44470.9	NA	6.90424	NA	NA		NA		7.6141	1
27	Unknown Sample		User Settins	3109.05	NA	1.15336	NA	NA		NA		7.58702	1
28	Unknown Sample		User Settins	3304.95	NA	1.18059	NA	NA		NA		7.59429	1
29	Unknown Sample		User Settins	117628	NA	17.0758	NA	NA		NA		7.65834	1
30	Unknown Sample		User Settins	130601	NA	18.8797	NA	NA		NA		7.67335	1
31	Unknown Sample		User Settins	8789.01	NA	1.94309	NA	NA		NA		7.66163	1
32	Unknown Sample		User Settins	NF	NA	NF	NF	NF	Not Found	NA		NF	1
33	Unknown Sample		User Settins	12959.5	NA	2.52295	NA	NA		NA		7.658	1
34	Unknown Sample		User Settins	NF	NA	NF	NF	NF	Not Found	NA		NF	1
35	Unknown Sample		User Settins	3418.73	NA	1.19641	NA	NA		NA		7.64663	1
36	Unknown Sample		User Settins	22203.3	NA	3.80819	NA	NA		NA		7.65098	1
37	Unknown Sample		User Settins	NF	NA	NF	NF	NF	Not Found	NA		NF	1
38	Unknown Sample		User Settins	3236.07	NA	1.17102	NA	NA		NA		7.64942	1
39	Unknown Sample		User Settins	NF	NA	NF	NF	NF	Not Found	NA		NF	1
40	Unknown Sample		User Settins	NF	NA	NF	NF	NF	Not Found	NA		NF	1
41	Unknown Sample		User Settins	NF	NA	NF	NF	NF	Not Found	NA		NF	1
42	Unknown Sample		User Settins	NF	NA	NF	NF	NF	Not Found	NA		NF	1
43	Unknown Sample		User Settins	NF	NA	NF	NF	NF	Not Found	NA		NF	1
44	Unknown Sample		User Settins	NF	NA	NF	NF	NF	Not Found	NA		NF	1
45	Unknown Sample		User Settins	NF	NA	NF	NF	NF	Not Found	NA		NF	1
46	Unknown Sample		User Settins	2319.84	NA	1.04363	NA	NA		NA		7.83715	1
47	Unknown Sample		User Settins	NF	NA	NF	NF	NF	Not Found	NA		NF	1
48	Unknown Sample		User Settins	NF	NA	NF	NF	NF	Not Found	NA		NF	1
49	Unknown Sample		User Settins	NF	NA	NF	NF	NF	Not Found	NA		NF	1
50	Unknown Sample		User Settins	NF	NA	NF	NF	NF	Not Found	NA		NF	1
JC10	Unknown Sample		User Settings	123639	NA	17.9117	NA	NA		NA		7.66446	1
JC12	Unknown Sample		User Settings	117062	NA	16.9972	NA	NA		NA		7.6599	1
JC27	Unknown Sample		User Settings	166097	NA	23.8149	NA	NA		NA		7.65836	1
JC28	Unknown Sample		User Settings	152453	NA	21.9179	NA	NA		NA		7.66708	1
JC3	Unknown Sample		User Settings	162214	NA	23.275	NA	NA		NA		7.66452	1
JC4	Unknown Sample		User Settings	113289	NA	16.4726	NA	NA		NA		7.67543	1
JC5	Unknown Sample		User Settings	109485	NA	15.9437	NA	NA		NA		7.66506	1
JC6	Unknown Sample		User Settings	113124	NA	16.4497	NA	NA		NA		7.66574	1
JC8	Unknown Sample		User Settings	119818	NA	17.3803	NA	NA		NA		7.66522	1
JC9	Unknown Sample		User Settings	92937.6	NA	13.643	NA	NA		NA		7.67793	1
Q1	Unknown Sample		User Settings	2219.21	NA	1.02964	NA	NA		NA		7.61255	1
Q2	Unknown Sample		User Settings	54525.6	NA	8.30223	NA	NA		NA		7.60468	1
Q3	Unknown Sample		User Settings	634345	NA	88.9193	NA	NA		NA		7.6024	1
Q4	Unknown Sample		User Settings	5.59288e+06	NA	778.345	NA	NA		NA		7.59911	1
Created By:
User Name		Full Name		Date
Thermo				8/22/2016 9:53:23 PM
