# Supplementary material for: The Novel Chinese Medicine JY5 Formula Alleviates Hepatic Fibrosis by Inhibiting the Notch Signaling Pathway
Source: Front Pharmacol. 2021 Sep 22;12:671152. doi: 10.3389/fphar.2021.671152 (PMC8493219; doi:10.3389/fphar.2021.671152)
Supplement: Supplementary file 1 [file DataSheet3.ZIP › the original source data of Figures 1-4/Fig 1/The concentration of compounds in FZHY decoction.xlsx]

## Sheet: cordycepin
Component Name		Curve Index	Weighting Index	Origin Index	Equation
CCS		Linear	1/X^2	Ignore	Y = -10497.7+288059*X R^2 = 0.9934
					Specified	Calculated
Filename	Sample Type	Sample Name	Integ. Type	Area	Amount	Amount	%Diff	%RSD-AMT	Peak Status	Level	Units	RT	Sample ID
F1	Std Bracket Sample		Method Settings	141883	0.3	0.528991	0.763302	NA	Excluded	1		1.06661	1
F1-1	Std Bracket Sample		Method Settings	123944	0.3	0.466717	0.555722	NA	Excluded	1		1.06215	1
F2	Std Bracket Sample		Method Settings	237445	1	0.860733	-0.139267	0.0583552		2		1.16911	1
F2-1	Std Bracket Sample		Method Settings	223251	1	0.81146	-0.18854	NA	Excluded	2		1.1602	1
F3	Std Bracket Sample		Method Settings	833383	3	2.92954	-0.0234879	0		3		1.06663	1
F4	Std Bracket Sample		Method Settings	3.17634e+06	10	11.0631	0.106314	0		4		1.0621	1
F5	Std Bracket Sample		Method Settings	9.12927e+06	30	31.7288	0.0576259	0.0523026		5		1.06654	1
F6	Std Bracket Sample		Method Settings	3.3686e+07	100	116.978	0.169776	NA	Excluded	6		1.07996	1
F7	Std Bracket Sample		Method Settings	8.84988e+07	300	307.261	0.0242026	0.00341551		7		1.07542	1
F8	Std Bracket Sample		Method Settings	3.37412e+08	1000	1171.37	0.171365	NA	Excluded	8		1.07988	1
F9	Std Bracket Sample		Method Settings	5.97185e+08	3000	2073.17	-0.308944	NA	Excluded	9		1.09783	1
Z1	Std Bracket Sample		Method Settings	77316.9	0.3	0.304849	0.016163	0.033559		1		1.0755	1
Z1-1	Std Bracket Sample		Method Settings	81585.9	0.3	0.319669	0.0655619	0.033559		1		1.07099	1
Z2	Std Bracket Sample		Method Settings	248007	1	0.8974	-0.1026	0.0583552		2		1.06649	1
Z2-1	Std Bracket Sample		Method Settings	267522	1	0.965147	-0.0348526	0.0583552		2		1.07098	1
Z3	Std Bracket Sample		Method Settings	1.13308e+06	3	3.96992	0.323308	NA	Excluded	3		1.08886	1
Z4	Std Bracket Sample		Method Settings	3.47686e+06	10	12.1064	0.21064	NA	Excluded	4		1.1691	1
Z5	Std Bracket Sample		Method Settings	8.47734e+06	30	29.4656	-0.0178135	0.0523026		5		1.07997	1
Z6	Std Bracket Sample		Method Settings	3.58881e+07	100	124.622	0.246221	NA	Excluded	6		1.16904	1
Z7	Std Bracket Sample		Method Settings	8.80724e+07	300	305.78	0.0192674	0.00341551		7		1.0665	1
Z8	Std Bracket Sample		Method Settings	2.9637e+08	1000	1028.89	0.0288856	0	Response High	8		1.07996	1
Z9	Std Bracket Sample		Method Settings	7.70384e+08	3000	2674.43	-0.108523	NA	Excluded	9		1.07104	1
FA1	Unknown Sample		Method Settings	8016.84	NA	0.0642732	NA	NA	Response Low	NA		1.13791	1
FA2	Unknown Sample		Method Settings	NF	NA	NF	NF	NF	Not Found	NA		NF	1
FA3	Unknown Sample		Method Settings	NF	NA	NF	NF	NF	Not Found	NA		NF	1
FB1	Unknown Sample		Method Settings	NF	NA	NF	NF	NF	Not Found	NA		NF	1
FB2	Unknown Sample		Method Settings	49542.2	NA	0.208429	NA	NA	Response Low	NA		NF	1
FB3	Unknown Sample		Method Settings	NF	NA	NF	NF	NF	Not Found	NA		NF	1
FC1	Unknown Sample		Manual Integration	168978	NA	0.623052	NA	NA		NA		1.05987	1
FC2	Unknown Sample		Manual Integration	113134	NA	0.429188	NA	NA		NA		1.08454	1
FC3	Unknown Sample		Manual Integration	232176	NA	0.842442	NA	NA		NA		1.05983	1
JC10	Unknown Sample		Method Settings	NF	NA	NF	NF	NF	Not Found	NA		NF	1
JC11	Unknown Sample		Method Settings	NF	NA	NF	NF	NF	Not Found	NA		NF	1
JC12	Unknown Sample		Method Settings	NF	NA	NF	NF	NF	Not Found	NA		NF	1
JC3	Unknown Sample		Method Settings	NF	NA	NF	NF	NF	Not Found	NA		NF	1
JC4	Unknown Sample		Method Settings	NF	NA	NF	NF	NF	Not Found	NA		NF	1
JC5	Unknown Sample		Method Settings	NF	NA	NF	NF	NF	Not Found	NA		NF	1
JC6	Unknown Sample		Method Settings	NF	NA	NF	NF	NF	Not Found	NA		NF	1
JC8	Unknown Sample		Method Settings	NF	NA	NF	NF	NF	Not Found	NA		NF	1
JC9	Unknown Sample		Method Settings	NF	NA	NF	NF	NF	Not Found	NA		NF	1
Created By:
User Name		Full Name		Date
Thermo				8/22/2016 10:29:08 PM

## Sheet: salvianolic acid A
Component Name		Curve Index	Weighting Index	Origin Index	Equation
DFSA		Linear Log-Log	Equal	Ignore	log(Y) = 3.86909+1.28361*log(X) R^2 = 0.9987
					Specified	Calculated
Filename	Sample Type	Sample Name	Integ. Type	Area	Amount	Amount	%Diff	%RSD-AMT	Peak Status	Level	Units	RT	Sample ID
F1	Std Bracket Sample		Method Settings	NF	0.3	NF	NF	NF	Not Found	1		NF	1
F1-1	Std Bracket Sample		Method Settings	NF	0.3	NF	NF	NF	Not Found	1		NF	1
F2	Std Bracket Sample		Method Settings	NF	1	NF	NF	NF	Not Found	2		NF	1
F2-1	Std Bracket Sample		Method Settings	NF	1	NF	NF	NF	Not Found	2		NF	1
F3	Std Bracket Sample		Method Settings	NF	3	NF	NF	NF	Not Found	3		NF	1
F4	Std Bracket Sample		Method Settings	142134	10	10	1.3e-14	1.41421		4		4.67842	1
F5	Std Bracket Sample		Method Settings	101016	30	7.6641	-0.74453	NA	Excluded	5		4.66939	1
F6	Std Bracket Sample		Method Settings	NF	100	NF	NF	NF	Not Found	6		NF	1
F7	Std Bracket Sample		Method Settings	18708.8	300	2.06028	-0.993132	NA	Excluded	7		4.66498	1
F8	Std Bracket Sample		Method Settings	358645	1000	20.5661	-0.979434	NA	Excluded	8		4.66934	1
F9	Std Bracket Sample		Method Settings	1.8408e+08	3000	2658.59	-0.113804	0.170034		9		4.66568	1
Z1	Std Bracket Sample		Method Settings	NF	0.3	NF	NF	NF	Not Found	1		NF	1
Z1-1	Std Bracket Sample		Method Settings	NF	0.3	NF	NF	NF	Not Found	1		NF	1
Z2	Std Bracket Sample		Method Settings	NF	1	NF	NF	NF	Not Found	2		NF	1
Z2-1	Std Bracket Sample		Method Settings	NF	1	NF	NF	NF	Not Found	2		NF	1
Z3	Std Bracket Sample		Method Settings	NF	3	NF	NF	NF	Not Found	3		NF	1
Z4	Std Bracket Sample		Method Settings	NF	10	NF	NF	NF	Not Found	4		NF	1
Z5	Std Bracket Sample		Method Settings	138791	30	9.81627	-0.672791	NA	Excluded	5		4.66503	1
Z6	Std Bracket Sample		Method Settings	NF	100	NF	NF	NF	Not Found	6		NF	1
Z7	Std Bracket Sample		Method Settings	5627.54	300	0.808115	-0.997306	NA	Excluded	7		4.66501	1
Z8	Std Bracket Sample		Method Settings	671367	1000	33.5185	-0.966481	NA	Excluded	8		4.66502	1
Z9	Std Bracket Sample		Method Settings	2.51021e+08	3000	3385.25	0.128418	0.170034	Response High	9		4.66057	1
FA1	Unknown Sample		Method Settings	5.03203e+06	NA	160.985	NA	NA		NA		4.66502	1
FA2	Unknown Sample		Method Settings	3.65864e+06	NA	125.588	NA	NA		NA		4.66513	1
FA3	Unknown Sample		Method Settings	4.23299e+06	NA	140.696	NA	NA		NA		4.65601	1
FB1	Unknown Sample		Method Settings	2.3437e+06	NA	88.7699	NA	NA		NA		4.67012	1
FB2	Unknown Sample		Method Settings	1.1186e+07	NA	299.961	NA	NA		NA		4.66058	1
FB3	Unknown Sample		Method Settings	1.23462e+07	NA	323.932	NA	NA		NA		4.66493	1
FC1	Unknown Sample		Method Settings	2.63611e+07	NA	584.92	NA	NA		NA		4.6619	1
FC2	Unknown Sample		Method Settings	2.71763e+07	NA	598.964	NA	NA		NA		4.66214	1
FC3	Unknown Sample		Method Settings	3.43434e+07	NA	718.777	NA	NA		NA		4.66625	1
JC10	Unknown Sample		Method Settings	120015	NA	8.76534	NA	NA	Response Low	NA		4.66066	1
JC11	Unknown Sample		Method Settings	NF	NA	NF	NF	NF	Not Found	NA		NF	1
JC12	Unknown Sample		Method Settings	NF	NA	NF	NF	NF	Not Found	NA		NF	1
JC3	Unknown Sample		Method Settings	179436	NA	11.9908	NA	NA		NA		4.6698	1
JC4	Unknown Sample		Method Settings	NF	NA	NF	NF	NF	Not Found	NA		NF	1
JC5	Unknown Sample		Method Settings	NF	NA	NF	NF	NF	Not Found	NA		NF	1
JC6	Unknown Sample		Method Settings	NF	NA	NF	NF	NF	Not Found	NA		NF	1
JC8	Unknown Sample		Method Settings	678733	NA	33.8047	NA	NA		NA		4.66944	1
JC9	Unknown Sample		Method Settings	135622	NA	9.64125	NA	NA	Response Low	NA		4.67395	1
Created By:
User Name		Full Name		Date
Thermo				8/22/2016 10:44:02 PM

## Sheet: salvianolic acid B
Component Name		Curve Index	Weighting Index	Origin Index	Equation
DFSB		Linear	1/X^2	Ignore	Y = 35827.2+67708.9*X R^2 = 0.9931
					Specified	Calculated
Filename	Sample Type	Sample Name	Integ. Type	Area	Amount	Amount	%Diff	%RSD-AMT	Peak Status	Level	Units	RT	Sample ID
F1	Std Bracket Sample		Method Settings	NF	0.3	NF	NF	NF	Not Found	1		NF	1
F1-1	Std Bracket Sample		Method Settings	NF	0.3	NF	NF	NF	Not Found	1		NF	1
F2	Std Bracket Sample		Method Settings	NF	1	NF	NF	NF	Not Found	2		NF	1
F2-1	Std Bracket Sample		Method Settings	NF	1	NF	NF	NF	Not Found	2		NF	1
F3	Std Bracket Sample		Method Settings	NF	3	NF	NF	NF	Not Found	3		NF	1
F4	Std Bracket Sample		Method Settings	647961	10	9.04067	-0.0959326	1.41421		4		4.54471	1
F5	Std Bracket Sample		Method Settings	2.1002e+06	30	30.489	0.0162994	0		5		4.55797	1
F6	Std Bracket Sample		Method Settings	6.97231e+06	100	102.446	0.0244578	0		6		4.55361	1
F7	Std Bracket Sample		Method Settings	2.19832e+07	300	324.144	0.0804784	0.0427172		7		4.5491	1
F8	Std Bracket Sample		Method Settings	7.46616e+07	1000	1102.16	0.102157	0.056445		8		4.549	1
F9	Std Bracket Sample		Method Settings	1.69716e+08	3000	2506.03	-0.164657	0		9		4.5498	1
Z1	Std Bracket Sample		Method Settings	56191.2	0.3	0.300757	0.00252457	2		1		4.55805	1
Z1-1	Std Bracket Sample		Method Settings	NF	0.3	NF	NF	NF	Not Found	1		NF	1
Z2	Std Bracket Sample		Method Settings	NF	1	NF	NF	NF	Not Found	2		NF	1
Z2-1	Std Bracket Sample		Method Settings	NF	1	NF	NF	NF	Not Found	2		NF	1
Z3	Std Bracket Sample		Method Settings	77581.6	3	0.616675	-0.794442	NA	Excluded	3		4.54911	1
Z4	Std Bracket Sample		Method Settings	NF	10	NF	NF	NF	Not Found	4		NF	1
Z5	Std Bracket Sample		Method Settings	1.57818e+06	30	22.7792	-0.240695	NA	Excluded	5		4.54023	1
Z6	Std Bracket Sample		Method Settings	5.44074e+06	100	79.8258	-0.201742	NA	Excluded	6		4.54906	1
Z7	Std Bracket Sample		Method Settings	2.06962e+07	300	305.136	0.0171192	0.0427172		7		4.54467	1
Z8	Std Bracket Sample		Method Settings	6.89332e+07	1000	1017.55	0.0175535	0.056445		8		4.54914	1
Z9	Std Bracket Sample		Method Settings	2.50212e+08	3000	3694.88	0.231626	NA	Excluded	9		4.54469	1
FA1	Unknown Sample		Method Settings	1.67938e+07	NA	247.5	NA	NA		NA		4.54468	1
FA2	Unknown Sample		Method Settings	1.86516e+07	NA	274.938	NA	NA		NA		4.54925	1
FA3	Unknown Sample		Method Settings	1.88602e+07	NA	278.02	NA	NA		NA		4.54904	1
FB1	Unknown Sample		Method Settings	3.91131e+07	NA	577.137	NA	NA		NA		4.54532	1
FB2	Unknown Sample		Method Settings	4.53817e+07	NA	669.718	NA	NA		NA		4.54469	1
FB3	Unknown Sample		Method Settings	4.86166e+07	NA	717.495	NA	NA		NA		4.54459	1
FC1	Unknown Sample		Method Settings	9.42994e+07	NA	1392.19	NA	NA		NA		4.55018	1
FC2	Unknown Sample		Method Settings	1.16683e+08	NA	1722.78	NA	NA		NA		4.55517	1
FC3	Unknown Sample		Method Settings	1.2037e+08	NA	1777.23	NA	NA		NA		4.55037	1
JC10	Unknown Sample		Method Settings	821661	NA	11.6061	NA	NA		NA		4.54478	1
JC11	Unknown Sample		Method Settings	297791	NA	3.86898	NA	NA		NA		4.54466	1
JC12	Unknown Sample		Method Settings	82963.7	NA	0.696164	NA	NA		NA		4.5536	1
JC3	Unknown Sample		Method Settings	31626.8	NA	-0.062037	NA	NA	Response Low	NA		4.55392	1
JC4	Unknown Sample		Method Settings	NF	NA	NF	NF	NF	Not Found	NA		NF	1
JC5	Unknown Sample		Method Settings	NF	NA	NF	NF	NF	Not Found	NA		NF	1
JC6	Unknown Sample		Method Settings	NF	NA	NF	NF	NF	Not Found	NA		NF	1
JC8	Unknown Sample		Method Settings	1.05544e+06	NA	15.0588	NA	NA		NA		4.54464	1
JC9	Unknown Sample		Method Settings	269619	NA	3.4529	NA	NA		NA		4.55361	1
Created By:
User Name		Full Name		Date
Thermo				8/22/2016 10:34:52 PM

## Sheet: danshensu
Component Name		Curve Index	Weighting Index	Origin Index	Equation
DSS		Linear	1/X^2	Ignore	Y = 25353.1+105411*X R^2 = 0.9929
					Specified	Calculated
Filename	Sample Type	Sample Name	Integ. Type	Area	Amount	Amount	%Diff	%RSD-AMT	Peak Status	Level	Units	RT	Sample ID
F1	Std Bracket Sample		Method Settings	167601	0.3	1.34946	3.49819	NA	Excluded	1		2.34737	1
F1-1	Std Bracket Sample		Method Settings	337840	0.3	2.96446	8.88152	NA	Excluded	1		2.35177	1
F2	Std Bracket Sample		Method Settings	332994	1	2.91848	1.91848	NA	Excluded	2		2.33838	1
F2-1	Std Bracket Sample		User Settings	549244	1	4.96998	3.96998	NA	Excluded	2		2.28935	1
F3	Std Bracket Sample		Method Settings	285055	3	2.46371	-0.178764	0		3		2.34738	1
F4	Std Bracket Sample		Method Settings	80867.8	10	0.52665	-0.947335	NA	Excluded	4		2.39638	1
F5	Std Bracket Sample		Method Settings	3.48754e+06	30	32.8446	0.0948195	0.0145804		5		2.29821	1
F6	Std Bracket Sample		Method Settings	1.06791e+07	100	101.069	0.0106867	0.0225737		6		2.32059	1
F7	Std Bracket Sample		Method Settings	2.99049e+07	300	283.457	-0.0551427	0.03306		7		2.33837	1
F8	Std Bracket Sample		Method Settings	1.15079e+08	1000	1091.48	0.0914803	0.0626159		8		2.30262	1
F9	Std Bracket Sample		Method Settings	2.27669e+08	3000	2159.58	-0.28014	NA	Excluded	9		2.34798	1
Z1	Std Bracket Sample		Method Settings	251522	0.3	2.14559	6.15197	NA	Excluded	1		2.34732	1
Z1-1	Std Bracket Sample		Method Settings	57487.7	0.3	0.30485	0.0161669	0		1		2.37401	1
Z2	Std Bracket Sample		Method Settings	83439.1	1	0.551043	-0.448957	NA	Excluded	2		2.36061	1
Z2-1	Std Bracket Sample		Method Settings	66023.7	1	0.385829	-0.614171	NA	Excluded	2		2.36956	1
Z3	Std Bracket Sample		Method Settings	421502	3	3.75814	0.252712	NA	Excluded	3		2.38295	1
Z4	Std Bracket Sample		Method Settings	2.05652e+06	10	19.269	0.926899	NA	Excluded	4		2.32511	1
Z5	Std Bracket Sample		Method Settings	3.41688e+06	30	32.1742	0.0724749	0.0145804		5		2.32059	1
Z6	Std Bracket Sample		Method Settings	1.10247e+07	100	104.348	0.0434752	0.0225737		6		2.34725	1
Z7	Std Bracket Sample		Method Settings	2.85398e+07	300	270.507	-0.0983094	0.03306		7		2.3072	1
Z8	Std Bracket Sample		Method Settings	1.05323e+08	1000	998.925	-0.00107482	0.0626159		8		2.33595	1
Z9	Std Bracket Sample		Method Settings	3.17583e+08	3000	3012.56	0.00418728	0	Response High	9		2.30721	1
FA1	Unknown Sample		Method Settings	1.99407e+07	NA	188.931	NA	NA		NA		2.32504	1
FA2	Unknown Sample		Method Settings	1.91606e+07	NA	181.53	NA	NA		NA		2.33852	1
FA3	Unknown Sample		Method Settings	1.92839e+07	NA	182.7	NA	NA		NA		2.3294	1
FB1	Unknown Sample		Method Settings	3.84669e+07	NA	364.682	NA	NA		NA		2.35179	1
FB2	Unknown Sample		Method Settings	4.27933e+07	NA	405.725	NA	NA		NA		2.3295	1
FB3	Unknown Sample		Method Settings	4.59988e+07	NA	436.134	NA	NA		NA		2.3294	1
FC1	Unknown Sample		Method Settings	9.25788e+07	NA	878.024	NA	NA		NA		2.34744	1
FC2	Unknown Sample		Method Settings	1.10199e+08	NA	1045.18	NA	NA		NA		2.33397	1
FC3	Unknown Sample		Method Settings	1.07913e+08	NA	1023.5	NA	NA		NA		2.3334	1
JC10	Unknown Sample		Method Settings	208414	NA	1.73664	NA	NA		NA		2.32514	1
JC11	Unknown Sample		Method Settings	242435	NA	2.05938	NA	NA		NA		2.31165	1
JC12	Unknown Sample		Method Settings	508721	NA	4.58555	NA	NA		NA		2.34287	1
JC3	Unknown Sample		Method Settings	400120	NA	3.55529	NA	NA		NA		2.37885	1
JC4	Unknown Sample		Method Settings	83920.8	NA	0.555612	NA	NA		NA		2.36058	1
JC5	Unknown Sample		Method Settings	579701	NA	5.25892	NA	NA		NA		2.29829	1
JC6	Unknown Sample		Method Settings	512838	NA	4.6246	NA	NA		NA		2.34289	1
JC8	Unknown Sample		Method Settings	331543	NA	2.90472	NA	NA		NA		2.37848	1
JC9	Unknown Sample		Method Settings	66806.1	NA	0.393251	NA	NA		NA		2.37853	1
Created By:
User Name		Full Name		Date
Thermo				8/22/2016 10:31:20 PM

## Sheet: tanshinone I
Component Name		Curve Index	Weighting Index	Origin Index	Equation
DST1		Quadratic	1/X^2	Ignore	Y = -42311.1+51855.8*X-0.360447*X^2 R^2 = 0.9935
					Specified	Calculated
Filename	Sample Type	Sample Name	Integ. Type	Area	Amount	Amount	%Diff	%RSD-AMT	Peak Status	Level	Units	RT	Sample ID
F1	Std Bracket Sample		Method Settings	NF	0.3	NF	NF	NF	Not Found	1		NF	1
F1-1	Std Bracket Sample		Method Settings	NF	0.3	NF	NF	NF	Not Found	1		NF	1
F2	Std Bracket Sample		Method Settings	NF	1	NF	NF	NF	Not Found	2		NF	1
F2-1	Std Bracket Sample		Method Settings	NF	1	NF	NF	NF	Not Found	2		NF	1
F3	Std Bracket Sample		Method Settings	119768	3	3.12563	0.0418774	0.0775583		3		7.96679	1
F4	Std Bracket Sample		Method Settings	536247	10	11.1579	0.115792	0		4		7.97572	1
F5	Std Bracket Sample		Method Settings	1.96454e+06	30	38.711	0.290366	NA	Excluded	5		7.96692	1
F6	Std Bracket Sample		Method Settings	5.28605e+06	100	102.827	0.0282683	0		6		7.96894	1
F7	Std Bracket Sample		Method Settings	1.56108e+07	300	302.494	0.0083131	0.0125941	Response High	7		7.97355	1
F8	Std Bracket Sample		Method Settings	2.83954e+07	1000	550.506	-0.449494	NA	Excluded	8		7.9845	1
F9	Std Bracket Sample		Method Settings	1.95567e+07	3000	378.949	-0.873684	NA	Excluded	9		7.97767	1
Z1	Std Bracket Sample		Method Settings	NF	0.3	NF	NF	NF	Not Found	1		NF	1
Z1-1	Std Bracket Sample		Method Settings	NF	0.3	NF	NF	NF	Not Found	1		NF	1
Z2	Std Bracket Sample		Method Settings	NF	1	NF	NF	NF	Not Found	2		NF	1
Z2-1	Std Bracket Sample		Method Settings	9559.34	1	1.00029	0.000288933	2		2		7.96567	1
Z3	Std Bracket Sample		Method Settings	102915	3	2.80062	-0.0664585	0.0775583		3		7.97449	1
Z4	Std Bracket Sample		Method Settings	40370.5	10	1.59447	-0.840553	NA	Excluded	4		7.97532	1
Z5	Std Bracket Sample		Method Settings	1.32863e+06	30	26.4423	-0.118589	0		5		7.97558	1
Z6	Std Bracket Sample		Method Settings	2.32045e+06	100	45.5784	-0.544216	NA	Excluded	6		7.96523	1
Z7	Std Bracket Sample		Method Settings	1.5335e+07	300	297.154	-0.00948718	0.0125941		7		7.96136	1
Z8	Std Bracket Sample		Method Settings	3.27388e+07	1000	634.961	-0.365039	NA	Excluded	8		7.97611	1
Z9	Std Bracket Sample		Method Settings	3.39636e+07	3000	658.794	-0.780402	NA	Excluded	9		7.98442	1
FA1	Unknown Sample		Method Settings	NF	NA	NF	NF	NF	Not Found	NA		NF	1
FA2	Unknown Sample		Method Settings	NF	NA	NF	NF	NF	Not Found	NA		NF	1
FA3	Unknown Sample		Method Settings	NF	NA	NF	NF	NF	Not Found	NA		NF	1
FB1	Unknown Sample		Method Settings	NF	NA	NF	NF	NF	Not Found	NA		NF	1
FB2	Unknown Sample		Method Settings	NF	NA	NF	NF	NF	Not Found	NA		NF	1
FB3	Unknown Sample		Method Settings	NF	NA	NF	NF	NF	Not Found	NA		NF	1
FC1	Unknown Sample		Method Settings	33498	NA	1.46194	NA	NA		NA		7.97309	1
FC2	Unknown Sample		Method Settings	13190	NA	1.0703	NA	NA		NA		7.96531	1
FC3	Unknown Sample		Method Settings	54528.2	NA	1.8675	NA	NA		NA		7.9734	1
JC10	Unknown Sample		Method Settings	NF	NA	NF	NF	NF	Not Found	NA		NF	1
JC11	Unknown Sample		Method Settings	NF	NA	NF	NF	NF	Not Found	NA		NF	1
JC12	Unknown Sample		Method Settings	NF	NA	NF	NF	NF	Not Found	NA		NF	1
JC3	Unknown Sample		Method Settings	NF	NA	NF	NF	NF	Not Found	NA		NF	1
JC4	Unknown Sample		Method Settings	NF	NA	NF	NF	NF	Not Found	NA		NF	1
JC5	Unknown Sample		Method Settings	NF	NA	NF	NF	NF	Not Found	NA		NF	1
JC6	Unknown Sample		Method Settings	NF	NA	NF	NF	NF	Not Found	NA		NF	1
JC8	Unknown Sample		Method Settings	782660	NA	15.9107	NA	NA		NA		7.97771	1
JC9	Unknown Sample		Method Settings	157615	NA	3.85553	NA	NA		NA		7.97272	1
Created By:
User Name		Full Name		Date
Thermo				8/22/2016 11:04:13 PM

## Sheet: gypenoside XLIX
Component Name		Curve Index	Weighting Index	Origin Index	Equation
JGLZG		Quadratic	1/X^2	Ignore	Y = 15978.3+39354.9*X-2.05033*X^2 R^2 = 0.9993
					Specified	Calculated
Filename	Sample Type	Sample Name	Integ. Type	Area	Amount	Amount	%Diff	%RSD-AMT	Peak Status	Level	Units	RT	Sample ID
F1	Std Bracket Sample		Method Settings	NF	0.3	NF	NF	NF	Not Found	1		NF	1
F1-1	Std Bracket Sample		Method Settings	NF	0.3	NF	NF	NF	Not Found	1		NF	1
F2	Std Bracket Sample		Method Settings	NF	1	NF	NF	NF	Not Found	2		NF	1
F2-1	Std Bracket Sample		Method Settings	NF	1	NF	NF	NF	Not Found	2		NF	1
F3	Std Bracket Sample		Method Settings	NF	3	NF	NF	NF	Not Found	3		NF	1
F4	Std Bracket Sample		Method Settings	409920	10	10.0152	0.00151904	1.41421		4		4.79876	1
F5	Std Bracket Sample		Method Settings	1.19626e+06	30	30.0377	0.00125521	0		5		4.80311	1
F6	Std Bracket Sample		Method Settings	3.86082e+06	100	98.1988	-0.0180117	0		6		4.79875	1
F7	Std Bracket Sample		Method Settings	1.14117e+07	300	294.069	-0.0197712	0.016042		7		4.81206	1
F8	Std Bracket Sample		Method Settings	3.94263e+07	1000	1059.94	0.0599373	0.0486589		8		4.81197	1
F9	Std Bracket Sample		Method Settings	7.31077e+07	3000	2083.37	-0.305542	NA	Excluded	9		4.80831	1
Z1	Std Bracket Sample		Method Settings	NF	0.3	NF	NF	NF	Not Found	1		NF	1
Z1-1	Std Bracket Sample		Method Settings	NF	0.3	NF	NF	NF	Not Found	1		NF	1
Z2	Std Bracket Sample		Method Settings	NF	1	NF	NF	NF	Not Found	2		NF	1
Z2-1	Std Bracket Sample		Method Settings	NF	1	NF	NF	NF	Not Found	2		NF	1
Z3	Std Bracket Sample		Method Settings	NF	3	NF	NF	NF	Not Found	3		NF	1
Z4	Std Bracket Sample		Method Settings	NF	10	NF	NF	NF	Not Found	4		NF	1
Z5	Std Bracket Sample		Method Settings	850927	30	21.2393	-0.292022	NA	Excluded	5		4.8032	1
Z6	Std Bracket Sample		Method Settings	1.26366e+06	100	31.7557	-0.682443	NA	Excluded	6		4.80312	1
Z7	Std Bracket Sample		Method Settings	1.16691e+07	300	300.817	0.00272223	0.016042		7		4.80348	1
Z8	Std Bracket Sample		Method Settings	3.69475e+07	1000	989.425	-0.0105753	0.0486589		8		4.79873	1
Z9	Std Bracket Sample		Method Settings	9.81583e+07	3000	2945.9	-0.0180323	0		9		4.8032	1
FA1	Unknown Sample		Method Settings	255085	NA	6.07757	NA	NA	Response Low	NA		4.80765	1
FA2	Unknown Sample		Method Settings	781062	NA	19.4603	NA	NA		NA		4.80776	1
FA3	Unknown Sample		Method Settings	117154	NA	2.5712	NA	NA	Response Low	NA		4.79419	1
FB1	Unknown Sample		Method Settings	867335	NA	21.6572	NA	NA		NA		4.79492	1
FB2	Unknown Sample		Method Settings	2.34648e+06	NA	59.4014	NA	NA		NA		4.79875	1
FB3	Unknown Sample		Method Settings	3.14478e+06	NA	79.8342	NA	NA		NA		4.79864	1
FC1	Unknown Sample		Method Settings	1.1328e+07	NA	291.874	NA	NA		NA		4.80007	1
FC2	Unknown Sample		Method Settings	1.21184e+07	NA	312.612	NA	NA		NA		4.80477	1
FC3	Unknown Sample		Method Settings	1.58299e+07	NA	410.612	NA	NA		NA		4.80442	1
JC10	Unknown Sample		Method Settings	NF	NA	NF	NF	NF	Not Found	NA		NF	1
JC11	Unknown Sample		Method Settings	NF	NA	NF	NF	NF	Not Found	NA		NF	1
JC12	Unknown Sample		Method Settings	NF	NA	NF	NF	NF	Not Found	NA		NF	1
JC3	Unknown Sample		Method Settings	NF	NA	NF	NF	NF	Not Found	NA		NF	1
JC4	Unknown Sample		Method Settings	NF	NA	NF	NF	NF	Not Found	NA		NF	1
JC5	Unknown Sample		Method Settings	NF	NA	NF	NF	NF	Not Found	NA		NF	1
JC6	Unknown Sample		Method Settings	NF	NA	NF	NF	NF	Not Found	NA		NF	1
JC8	Unknown Sample		Method Settings	NF	NA	NF	NF	NF	Not Found	NA		NF	1
JC9	Unknown Sample		Method Settings	NF	NA	NF	NF	NF	Not Found	NA		NF	1
Created By:
User Name		Full Name		Date
Thermo				8/22/2016 10:47:38 PM

## Sheet: amygdain
Component Name		Curve Index	Weighting Index	Origin Index	Equation
KXRG		Linear	1/X^2	Ignore	Y = -68599.1+140870*X R^2 = 0.9960
					Specified	Calculated
Filename	Sample Type	Sample Name	Integ. Type	Area	Amount	Amount	%Diff	%RSD-AMT	Peak Status	Level	Units	RT	Sample ID
F1	Std Bracket Sample		Method Settings	NF	0.3	NF	NF	NF	Not Found	1		NF	1
F1-1	Std Bracket Sample		Method Settings	NF	0.3	NF	NF	NF	Not Found	1		NF	1
F2	Std Bracket Sample		Method Settings	NF	1	NF	NF	NF	Not Found	2		NF	1
F2-1	Std Bracket Sample		Method Settings	26170.8	1	0.672748	-0.327252	NA	Excluded	2		4.04545	1
F3	Std Bracket Sample		Method Settings	323025	3	2.78004	-0.0733197	0		3		4.04554	1
F4	Std Bracket Sample		Method Settings	1.33357e+06	10	9.95364	-0.0046363	0.0616859		4		4.04105	1
F5	Std Bracket Sample		Method Settings	4.09505e+06	30	29.5567	-0.0147761	0.0138206		5		4.0454	1
F6	Std Bracket Sample		Method Settings	1.45183e+07	100	103.549	0.0354884	0.0515546		6		4.0455	1
F7	Std Bracket Sample		Method Settings	3.92396e+07	300	279.039	-0.069869	0.0132205		7		4.0499	1
F8	Std Bracket Sample		Method Settings	1.46893e+08	1000	1043.24	0.0432422	0.0158972		8		4.04981	1
F9	Std Bracket Sample		Method Settings	2.73395e+08	3000	1941.25	-0.352916	NA	Excluded	9		4.04614	1
Z1	Std Bracket Sample		Method Settings	NF	0.3	NF	NF	NF	Not Found	1		NF	1
Z1-1	Std Bracket Sample		Method Settings	NF	0.3	NF	NF	NF	Not Found	1		NF	1
Z2	Std Bracket Sample		Method Settings	NF	1	NF	NF	NF	Not Found	2		NF	1
Z2-1	Std Bracket Sample		Method Settings	74634.7	1	1.01678	0.0167816	1.73205		2		4.04544	1
Z3	Std Bracket Sample		Method Settings	437189	3	3.59047	0.196822	NA	Excluded	3		4.04546	1
Z4	Std Bracket Sample		Method Settings	1.46147e+06	10	10.8616	0.0861565	0.0616859		4		4.0411	1
Z5	Std Bracket Sample		Method Settings	4.01446e+06	30	28.9846	-0.0338462	0.0138206		5		4.04995	1
Z6	Std Bracket Sample		Method Settings	1.56221e+07	100	111.384	0.113841	0.0515546		6		4.03649	1
Z7	Std Bracket Sample		Method Settings	3.99815e+07	300	284.306	-0.0523145	0.0132205		7		4.04547	1
Z8	Std Bracket Sample		Method Settings	1.43625e+08	1000	1020.05	0.0200487	0.0158972		8		4.04103	1
Z9	Std Bracket Sample		Method Settings	3.94312e+08	3000	2799.61	-0.0667969	0		9		4.04995	1
FA1	Unknown Sample		Method Settings	2.54351e+07	NA	181.045	NA	NA		NA		4.04103	1
FA2	Unknown Sample		Method Settings	2.44685e+07	NA	174.183	NA	NA		NA		4.03668	1
FA3	Unknown Sample		Method Settings	2.65201e+07	NA	188.747	NA	NA		NA		4.04093	1
FB1	Unknown Sample		Method Settings	5.08915e+07	NA	361.754	NA	NA		NA		4.04104	1
FB2	Unknown Sample		Method Settings	5.84743e+07	NA	415.582	NA	NA		NA		4.03658	1
FB3	Unknown Sample		Method Settings	6.14609e+07	NA	436.783	NA	NA		NA		4.04093	1
FC1	Unknown Sample		Method Settings	1.2204e+08	NA	866.817	NA	NA		NA		4.03669	1
FC2	Unknown Sample		Method Settings	1.43705e+08	NA	1020.61	NA	NA		NA		4.05059	1
FC3	Unknown Sample		Method Settings	1.44603e+08	NA	1026.99	NA	NA		NA		4.04102	1
JC10	Unknown Sample		Method Settings	NF	NA	NF	NF	NF	Not Found	NA		NF	1
JC11	Unknown Sample		Method Settings	NF	NA	NF	NF	NF	Not Found	NA		NF	1
JC12	Unknown Sample		Method Settings	NF	NA	NF	NF	NF	Not Found	NA		NF	1
JC3	Unknown Sample		Method Settings	NF	NA	NF	NF	NF	Not Found	NA		NF	1
JC4	Unknown Sample		Method Settings	NF	NA	NF	NF	NF	Not Found	NA		NF	1
JC5	Unknown Sample		Method Settings	NF	NA	NF	NF	NF	Not Found	NA		NF	1
JC6	Unknown Sample		Method Settings	NF	NA	NF	NF	NF	Not Found	NA		NF	1
JC8	Unknown Sample		Method Settings	NF	NA	NF	NF	NF	Not Found	NA		NF	1
JC9	Unknown Sample		Method Settings	NF	NA	NF	NF	NF	Not Found	NA		NF	1
Created By:
User Name		Full Name		Date
Thermo				8/22/2016 10:32:38 PM

## Sheet: rosmarinic acid
Component Name		Curve Index	Weighting Index	Origin Index	Equation
MDXS		Linear	1/X^2	Ignore	Y = -364756+270375*X R^2 = 0.9968
					Specified	Calculated
Filename	Sample Type	Sample Name	Integ. Type	Area	Amount	Amount	%Diff	%RSD-AMT	Peak Status	Level	Units	RT	Sample ID
F1	Std Bracket Sample		Method Settings	NF	0.3	NF	NF	NF	Not Found	1		NF	1
F1-1	Std Bracket Sample		Method Settings	NF	0.3	NF	NF	NF	Not Found	1		NF	1
F2	Std Bracket Sample		Method Settings	NF	1	NF	NF	NF	Not Found	2		NF	1
F2-1	Std Bracket Sample		Method Settings	NF	1	NF	NF	NF	Not Found	2		NF	1
F3	Std Bracket Sample		Method Settings	20280.6	3	1.42409	-0.525304	NA	Excluded	3		4.52691	1
F4	Std Bracket Sample		Method Settings	2.15445e+06	10	9.31748	-0.0682519	0.100618		4		4.53579	1
F5	Std Bracket Sample		Method Settings	7.39485e+06	30	28.6995	-0.0433508	0.00666674		5		4.53568	1
F6	Std Bracket Sample		Method Settings	2.74877e+07	100	103.014	0.0301421	0.0232765		6		4.53578	1
F7	Std Bracket Sample		Method Settings	8.09186e+07	300	300.632	0.00210714	0.0382115		7		4.54018	1
F8	Std Bracket Sample		Method Settings	2.86298e+08	1000	1060.24	0.0602435	0.0258061		8		4.54009	1
F9	Std Bracket Sample		Method Settings	5.39581e+08	3000	1997.03	-0.334324	NA	Excluded	9		4.53197	1
Z1	Std Bracket Sample		Method Settings	NF	0.3	NF	NF	NF	Not Found	1		NF	1
Z1-1	Std Bracket Sample		Method Settings	NF	0.3	NF	NF	NF	Not Found	1		NF	1
Z2	Std Bracket Sample		Method Settings	NF	1	NF	NF	NF	Not Found	2		NF	1
Z2-1	Std Bracket Sample		Method Settings	NF	1	NF	NF	NF	Not Found	2		NF	1
Z3	Std Bracket Sample		Method Settings	450534	3	3.01541	0.0051364	0		3		4.54465	1
Z4	Std Bracket Sample		Method Settings	2.54039e+06	10	10.7449	0.0744877	0.100618		4		4.5403	1
Z5	Std Bracket Sample		Method Settings	7.32204e+06	30	28.4302	-0.052328	0.00666674		5		4.54023	1
Z6	Std Bracket Sample		Method Settings	2.84199e+07	100	106.462	0.0646196	0.0232765		6		4.53123	1
Z7	Std Bracket Sample		Method Settings	7.66416e+07	300	284.814	-0.0506213	0.0382115		7		4.5313	1
Z8	Std Bracket Sample		Method Settings	2.76024e+08	1000	1022.24	0.0222429	0.0258061		8		4.53577	1
Z9	Std Bracket Sample		Method Settings	7.74723e+08	3000	2866.72	-0.0444273	0		9		4.53131	1
FA1	Unknown Sample		Method Settings	6.75604e+06	NA	26.3368	NA	NA		NA		4.54023	1
FA2	Unknown Sample		Method Settings	6.52862e+06	NA	25.4957	NA	NA		NA		4.53142	1
FA3	Unknown Sample		Method Settings	7.08322e+06	NA	27.5469	NA	NA		NA		4.53521	1
FB1	Unknown Sample		Method Settings	1.41565e+07	NA	53.7081	NA	NA		NA		4.53195	1
FB2	Unknown Sample		Method Settings	1.555e+07	NA	58.8617	NA	NA		NA		4.53132	1
FB3	Unknown Sample		Method Settings	1.64609e+07	NA	62.2308	NA	NA		NA		4.53122	1
FC1	Unknown Sample		Method Settings	3.19532e+07	NA	119.53	NA	NA		NA		4.53235	1
FC2	Unknown Sample		Method Settings	3.86183e+07	NA	144.182	NA	NA		NA		4.53288	1
FC3	Unknown Sample		Method Settings	3.89612e+07	NA	145.45	NA	NA		NA		4.53699	1
JC10	Unknown Sample		Method Settings	NF	NA	NF	NF	NF	Not Found	NA		NF	1
JC11	Unknown Sample		Method Settings	NF	NA	NF	NF	NF	Not Found	NA		NF	1
JC12	Unknown Sample		Method Settings	NF	NA	NF	NF	NF	Not Found	NA		NF	1
JC3	Unknown Sample		Method Settings	NF	NA	NF	NF	NF	Not Found	NA		NF	1
JC4	Unknown Sample		Method Settings	NF	NA	NF	NF	NF	Not Found	NA		NF	1
JC5	Unknown Sample		Method Settings	NF	NA	NF	NF	NF	Not Found	NA		NF	1
JC6	Unknown Sample		Method Settings	NF	NA	NF	NF	NF	Not Found	NA		NF	1
JC8	Unknown Sample		Method Settings	364637	NA	2.69771	NA	NA	Response Low	NA		4.53573	1
JC9	Unknown Sample		Method Settings	NF	NA	NF	NF	NF	Not Found	NA		NF	1
Created By:
User Name		Full Name		Date
Thermo				8/22/2016 10:33:35 PM

## Sheet: ginsenoside Rb3
Component Name		Curve Index	Weighting Index	Origin Index	Equation
RSZGRB3		Linear	1/X^2	Ignore	Y = -53308.2+33476.7*X R^2 = 0.9957
					Specified	Calculated
Filename	Sample Type	Sample Name	Integ. Type	Area	Amount	Amount	%Diff	%RSD-AMT	Peak Status	Level	Units	RT	Sample ID
F1	Std Bracket Sample		User Settings	NF	0.3	NF	NF	NF	Not Found	1		NF	1
F1-1	Std Bracket Sample		User Settings	NF	0.3	NF	NF	NF	Not Found	1		NF	1
F2	Std Bracket Sample		User Settings	NF	1	NF	NF	NF	Not Found	2		NF	1
F2-1	Std Bracket Sample		User Settings	NF	1	NF	NF	NF	Not Found	2		NF	1
F3	Std Bracket Sample		User Settings	47057.7	3	2.99808	-0.000639723	1.41421	Response Low	3		5.0501	1
F4	Std Bracket Sample		User Settings	270079	10	9.66007	-0.0339934	1.41421		4		5.04899	1
F5	Std Bracket Sample		User Settings	1.0613e+06	30	33.2949	0.109829	0		5		5.04888	1
F6	Std Bracket Sample		User Settings	2.51923e+06	100	76.8457	-0.231543	NA	Excluded	6		5.06343	1
F7	Std Bracket Sample		User Settings	9.73955e+06	300	292.527	-0.0249092	0.0222679		7		5.05892	1
F8	Std Bracket Sample		User Settings	3.47772e+07	1000	1040.44	0.0404394	0.0221486		8		5.05774	1
F9	Std Bracket Sample		User Settings	6.40146e+07	3000	1913.8	-0.362066	NA	Excluded	9		5.04962	1
Z1	Std Bracket Sample		User Settings	NF	0.3	NF	NF	NF	Not Found	1		NF	1
Z1-1	Std Bracket Sample		User Settings	NF	0.3	NF	NF	NF	Not Found	1		NF	1
Z2	Std Bracket Sample		User Settings	NF	1	NF	NF	NF	Not Found	2		NF	1
Z2-1	Std Bracket Sample		User Settings	NF	1	NF	NF	NF	Not Found	2		NF	1
Z3	Std Bracket Sample		User Settings	NF	3	NF	NF	NF	Not Found	3		NF	1
Z4	Std Bracket Sample		User Settings	NF	10	NF	NF	NF	Not Found	4		NF	1
Z5	Std Bracket Sample		User Settings	369143	30	12.6192	-0.579359	NA	Excluded	5		5.06006	1
Z6	Std Bracket Sample		User Settings	324127	100	11.2746	-0.887254	NA	Excluded	6		5.06998	1
Z7	Std Bracket Sample		User Settings	1.00529e+07	300	301.887	0.00628915	0.0222679		7		5.06479	1
Z8	Std Bracket Sample		User Settings	3.3703e+07	1000	1008.35	0.00835232	0.0221486		8		5.06896	1
Z9	Std Bracket Sample		User Settings	8.97948e+07	3000	2683.9	-0.105368	0		9		5.07005	1
FA1	Unknown Sample		User Settings	NF	NA	NF	NF	NF	Not Found	NA		NF	1
FA2	Unknown Sample		User Settings	NF	NA	NF	NF	NF	Not Found	NA		NF	1
FA3	Unknown Sample		User Settings	NF	NA	NF	NF	NF	Not Found	NA		NF	1
FB1	Unknown Sample		User Settings	NF	NA	NF	NF	NF	Not Found	NA		NF	1
FB2	Unknown Sample		User Settings	6515.71	NA	1.78703	NA	NA	Response Low	NA		5.08846	1
FB3	Unknown Sample		User Settings	NF	NA	NF	NF	NF	Not Found	NA		NF	1
FC1	Unknown Sample		User Settings	19585.7	NA	2.17745	NA	NA	Response Low	NA		5.03321	1
FC2	Unknown Sample		User Settings	13299	NA	1.98966	NA	NA	Response Low	NA		5.05128	1
FC3	Unknown Sample		User Settings	41249.5	NA	2.82458	NA	NA	Response Low	NA		5.05757	1
JC10	Unknown Sample		User Settings	NF	NA	NF	NF	NF	Not Found	NA		NF	1
JC11	Unknown Sample		User Settings	NF	NA	NF	NF	NF	Not Found	NA		NF	1
JC12	Unknown Sample		User Settings	6317.84	NA	1.78112	NA	NA	Response Low	NA		5.07645	1
JC3	Unknown Sample		User Settings	NF	NA	NF	NF	NF	Not Found	NA		NF	1
JC4	Unknown Sample		User Settings	NF	NA	NF	NF	NF	Not Found	NA		NF	1
JC5	Unknown Sample		User Settings	NF	NA	NF	NF	NF	Not Found	NA		NF	1
JC6	Unknown Sample		User Settings	NF	NA	NF	NF	NF	Not Found	NA		NF	1
JC8	Unknown Sample		User Settings	NF	NA	NF	NF	NF	Not Found	NA		NF	1
JC9	Unknown Sample		User Settings	5372.44	NA	1.75288	NA	NA	Response Low	NA		5.03497	1
Created By:
User Name		Full Name		Date
Thermo				8/22/2016 10:49:36 PM

## Sheet: schisandrol B
Component Name		Curve Index	Weighting Index	Origin Index	Equation
WWZCY		Linear	1/X^2	Ignore	Y = -118981+4780.86*X R^2 = 0.9920
					Specified	Calculated
Filename	Sample Type	Sample Name	Integ. Type	Area	Amount	Amount	%Diff	%RSD-AMT	Peak Status	Level	Units	RT	Sample ID
F1	Std Bracket Sample		Method Settings	NF	0.3	NF	NF	NF	Not Found	1		NF	1
F1-1	Std Bracket Sample		Method Settings	NF	0.3	NF	NF	NF	Not Found	1		NF	1
F2	Std Bracket Sample		Method Settings	NF	1	NF	NF	NF	Not Found	2		NF	1
F2-1	Std Bracket Sample		Method Settings	NF	1	NF	NF	NF	Not Found	2		NF	1
F3	Std Bracket Sample		Method Settings	NF	3	NF	NF	NF	Not Found	3		NF	1
F4	Std Bracket Sample		Method Settings	NF	10	NF	NF	NF	Not Found	4		NF	1
F5	Std Bracket Sample		Method Settings	78346.8	30	41.2745	0.375818	NA	Excluded	5		6.90382	1
F6	Std Bracket Sample		Method Settings	322111	100	92.2621	-0.0773787	0.112798		6		6.89944	1
F7	Std Bracket Sample		Method Settings	1.22804e+06	300	281.753	-0.0608232	0		7		6.89979	1
F8	Std Bracket Sample		Method Settings	5.21785e+06	1000	1116.29	0.11629	0.0702813		8		6.90267	1
F9	Std Bracket Sample		Method Settings	1.0667e+07	3000	2256.07	-0.247977	NA	Excluded	9		6.90452	1
Z1	Std Bracket Sample		Method Settings	NF	0.3	NF	NF	NF	Not Found	1		NF	1
Z1-1	Std Bracket Sample		Method Settings	NF	0.3	NF	NF	NF	Not Found	1		NF	1
Z2	Std Bracket Sample		Method Settings	NF	1	NF	NF	NF	Not Found	2		NF	1
Z2-1	Std Bracket Sample		Method Settings	NF	1	NF	NF	NF	Not Found	2		NF	1
Z3	Std Bracket Sample		Method Settings	NF	3	NF	NF	NF	Not Found	3		NF	1
Z4	Std Bracket Sample		Method Settings	NF	10	NF	NF	NF	Not Found	4		NF	1
Z5	Std Bracket Sample		Method Settings	24652.6	30	30.0435	0.00144991	0		5		6.9137	1
Z6	Std Bracket Sample		Method Settings	398573	100	108.255	0.0825547	0.112798		6		6.88636	1
Z7	Std Bracket Sample		Method Settings	1.0623e+06	300	247.086	-0.176379	NA	Excluded	7		6.9009	1
Z8	Std Bracket Sample		Method Settings	4.71252e+06	1000	1010.59	0.0105919	0.0702813		8		6.90416	1
Z9	Std Bracket Sample		Method Settings	1.31811e+07	3000	2781.95	-0.0726848	0		9		6.88533	1
FA1	Unknown Sample		Method Settings	NF	NA	NF	NF	NF	Not Found	NA		NF	1
FA2	Unknown Sample		Method Settings	NF	NA	NF	NF	NF	Not Found	NA		NF	1
FA3	Unknown Sample		Method Settings	NF	NA	NF	NF	NF	Not Found	NA		NF	1
FB1	Unknown Sample		Method Settings	NF	NA	NF	NF	NF	Not Found	NA		NF	1
FB2	Unknown Sample		Method Settings	NF	NA	NF	NF	NF	Not Found	NA		NF	1
FB3	Unknown Sample		Method Settings	NF	NA	NF	NF	NF	Not Found	NA		NF	1
FC1	Unknown Sample		Method Settings	11596.8	NA	27.3126	NA	NA	Response Low	NA		6.92836	1
FC2	Unknown Sample		Method Settings	89830.8	NA	43.6766	NA	NA		NA		6.91098	1
FC3	Unknown Sample		Method Settings	50456.4	NA	35.4408	NA	NA		NA		6.90193	1
JC10	Unknown Sample		Method Settings	NF	NA	NF	NF	NF	Not Found	NA		NF	1
JC11	Unknown Sample		Method Settings	NF	NA	NF	NF	NF	Not Found	NA		NF	1
JC12	Unknown Sample		Method Settings	NF	NA	NF	NF	NF	Not Found	NA		NF	1
JC3	Unknown Sample		Method Settings	NF	NA	NF	NF	NF	Not Found	NA		NF	1
JC4	Unknown Sample		Method Settings	NF	NA	NF	NF	NF	Not Found	NA		NF	1
JC5	Unknown Sample		Method Settings	NF	NA	NF	NF	NF	Not Found	NA		NF	1
JC6	Unknown Sample		Method Settings	NF	NA	NF	NF	NF	Not Found	NA		NF	1
JC8	Unknown Sample		Method Settings	NF	NA	NF	NF	NF	Not Found	NA		NF	1
JC9	Unknown Sample		Method Settings	NF	NA	NF	NF	NF	Not Found	NA		NF	1
Created By:
User Name		Full Name		Date
Thermo				8/22/2016 10:53:58 PM

[truncated: 6 more sheets: schisandrol A, deoxyschizandrin, schisandrin B, schisantherin A, adenosine, cryptotanshinone]
