# Supplementary material for: The Novel Chinese Medicine JY5 Formula Alleviates Hepatic Fibrosis by Inhibiting the Notch Signaling Pathway
Source: Front Pharmacol. 2021 Sep 22;12:671152. doi: 10.3389/fphar.2021.671152 (PMC8493219; doi:10.3389/fphar.2021.671152)
Supplement: Supplementary file 1 [file DataSheet3.ZIP › the original source data of Figures 1-4/Fig 1/The concentration of compounds in the portal vein plasma∩╝êM) and systemic plasma∩╝êQ).xlsx]

## Sheet: schisantherin A
Component Name		Curve Index	Weighting Index	Origin Index	Equation
WWZZJ		Quadratic	1/X^2	Ignore	Y = -23964.2+10059.7*X-0.91649*X^2 R^2 = 0.9913
					Specified	Calculated
Filename	Sample Type	Sample Name	Integ. Type	Area	Amount	Amount	%Diff	%RSD-AMT	Peak Status	Level	Units	RT	Sample ID
F1	Std Bracket Sample		User Settings	NF	0.3	NF	NF	NF	Not Found	1		NF	1
F1-1	Std Bracket Sample		User Settings	NF	0.3	NF	NF	NF	Not Found	1		NF	1
F2	Std Bracket Sample		User Settings	NF	1	NF	NF	NF	Not Found	2		NF	1
F2-1	Std Bracket Sample		User Settings	6005.23	1	2.97997	1.97997	NA	Excluded	2		7.55601	1
F3	Std Bracket Sample		User Settings	9395.58	3	3.31719	0.105728	0.132637		3		7.59692	1
F4	Std Bracket Sample		User Settings	84238.1	10	10.7666	0.0766595	0.160876		4		7.59755	1
F5	Std Bracket Sample		User Settings	273635	30	29.6635	-0.0112152	0.0196588		5		7.6012	1
F6	Std Bracket Sample		User Settings	1.06562e+06	100	109.402	0.0940196	0		6		7.60225	1
F7	Std Bracket Sample		User Settings	3.04916e+06	300	314.5	0.0483342	0		7		7.60307	1
F8	Std Bracket Sample		User Settings	8.46643e+06	1000	921.338	-0.0786623	0.0660607		8		7.59773	1
F9	Std Bracket Sample		User Settings	2.18626e+07	3000	2990.36	-0.00321419	0.0225871		9		7.59938	1
Z1	Std Bracket Sample		User Settings	NF	0.3	NF	NF	NF	Not Found	1		NF	1
Z1-1	Std Bracket Sample		User Settings	NF	0.3	NF	NF	NF	Not Found	1		NF	1
Z2	Std Bracket Sample		User Settings	NF	1	NF	NF	NF	Not Found	2		NF	1
Z2-1	Std Bracket Sample		User Settings	NF	1	NF	NF	NF	Not Found	2		NF	1
Z3	Std Bracket Sample		User Settings	3676.03	3	2.74831	-0.0838967	0.132637	Response Low	3		7.62559	1
Z4	Std Bracket Sample		User Settings	62152.4	10	8.56725	-0.143275	0.160876		4		7.61093	1
Z5	Std Bracket Sample		User Settings	265496	30	28.8502	-0.0383283	0.0196588		5		7.60527	1
Z6	Std Bracket Sample		User Settings	1.17358e+06	100	120.364	0.203638	NA	Excluded	6		7.60338	1
Z7	Std Bracket Sample		User Settings	3.86252e+06	300	400.992	0.336639	NA	Excluded	7		7.59752	1
Z8	Std Bracket Sample		User Settings	9.21479e+06	1000	1011.63	0.0116304	0.0660607		8		7.60141	1
Z9	Std Bracket Sample		User Settings	2.22984e+07	3000	3087.43	0.029143	0.0225871	Response High	9		7.60212	1
JC7	Unknown Sample		User Settings	114562	NA	13.7878	NA	NA		NA		7.66534	1
JC8	Unknown Sample		User Settings	118128	NA	14.1431	NA	NA		NA		7.66906	1
JC9	Unknown Sample		User Settings	137893	NA	16.1133	NA	NA		NA		7.66447	1
JC10	Unknown Sample		User Settings	120581	NA	14.3876	NA	NA		NA		7.66624	1
JC11	Unknown Sample		User Settings	130476	NA	15.3739	NA	NA		NA		7.66462	1
JC12	Unknown Sample		User Settings	117659	NA	14.0964	NA	NA		NA		7.66414	1
JC13	Unknown Sample		User Settings	119568	NA	14.2866	NA	NA		NA		7.66859	1
JC14	Unknown Sample		User Settings	107650	NA	13.099	NA	NA		NA		7.66982	1
JC1	Unknown Sample		User Settings	8473.8	NA	3.2255	NA	NA		NA		7.66912	1
JC2	Unknown Sample		User Settings	253496	NA	27.6511	NA	NA		NA		7.65982	1
JC3	Unknown Sample		User Settings	166068	NA	18.9231	NA	NA		NA		7.65971	1
JC4	Unknown Sample		User Settings	158015	NA	18.1199	NA	NA		NA		7.66132	1
JC5	Unknown Sample		User Settings	139212	NA	16.2449	NA	NA		NA		7.66522	1
JC6	Unknown Sample		User Settings	111940	NA	13.5265	NA	NA		NA		7.66982	1
M1	Unknown Saple		User Settings	1.78474e+07	NA	2229.31	NA	NA		NA		7.66551	1
M2	Unknown Saple		User Settings	7.25378e+06	NA	778.701	NA	NA		NA		7.66509	1
M3	Unknown Saple		User Settings	8.30418e+06	NA	901.996	NA	NA		NA		7.66932	1
M4	Unknown Saple		User Settings	8.83738e+06	NA	965.869	NA	NA		NA		7.66522	1
M5	Unknown Saple		User Settings	2.20475e+07	NA	3031.08	NA	NA	Response High	NA		7.66449	1
M6	Unknown Saple		User Settings	3.41073e+07	NA	0	NA	NA	Response Low	NA		7.66768	1
M7	Unknown Saple		User Settings	1.97189e+07	NA	2559.32	NA	NA		NA		7.66957	1
M8	Unknown Saple		User Settings	2.07711e+07	NA	2762.36	NA	NA		NA		7.66563	1
M9	Unknown Saple		User Settings	7.54888e+06	NA	813.011	NA	NA		NA		7.66657	1
M10	Unknown Saple		User Settings	4.74036e+06	NA	496.021	NA	NA		NA		7.66527	1
M11	Unknown Saple		User Settings	7.0413e+06	NA	754.15	NA	NA		NA		7.66351	1
M13	Unknown Saple		User Settings	1.29798e+07	NA	1496.76	NA	NA		NA		7.66452	1
M14	Unknown Saple		User Settings	6.17128e+07	NA	0	NA	NA	Response Low	NA		7.66836	1
M15	Unknown Saple		User Settings	1.98321e+07	NA	2580.49	NA	NA		NA		7.66552	1
M16	Unknown Saple		User Settings	3.09139e+07	NA	0	NA	NA	Response Low	NA		7.6645	1
M17	Unknown Saple		User Settings	7.77931e+06	NA	839.978	NA	NA		NA		7.66402	1
M18	Unknown Saple		User Settings	6.70123e+06	NA	715.121	NA	NA		NA		7.66116	1
M19	Unknown Saple		User Settings	1.10319e+07	NA	1238.86	NA	NA		NA		7.66984	1
M20	Unknown Saple		User Settings	7.62578e+06	NA	821.993	NA	NA		NA		7.66376	1
M21	Unknown Saple		User Settings	5.17557e+06	NA	543.811	NA	NA		NA		7.66512	1
M22	Unknown Saple		User Settings	6.90387e+06	NA	738.339	NA	NA		NA		7.66761	1
M23	Unknown Saple		User Settings	1.25203e+07	NA	1434.44	NA	NA		NA		7.66448	1
M24	Unknown Saple		User Settings	1.61124e+07	NA	1950.76	NA	NA		NA		7.66417	1
M25	Unknown Saple		User Settings	2.49457e+07	NA	3792.57	NA	NA	Response High	NA		7.66569	1
M26	Unknown Saple		User Settings	4.28413e+06	NA	446.409	NA	NA		NA		7.66669	1
M27	Unknown Saple		User Settings	1.6555e+07	NA	2019.69	NA	NA		NA		7.65757	1
M28	Unknown Saple		User Settings	6.86839e+06	NA	734.265	NA	NA		NA		7.66383	1
M29	Unknown Saple		User Settings	2.2383e+06	NA	229.691	NA	NA		NA		7.66411	1
M30	Unknown Saple		User Settings	2.36365e+06	NA	242.712	NA	NA		NA		7.66487	1
M31	Unknown Saple		User Settings	1.19148e+06	NA	122.184	NA	NA		NA		7.66777	1
M32	Unknown Saple		User Settings	2.43126e+06	NA	249.748	NA	NA		NA		7.66171	1
M33	Unknown Saple		User Settings	695355	NA	71.9772	NA	NA		NA		7.66731	1
M34	Unknown Saple		User Settings	167078	NA	19.0238	NA	NA		NA		7.66789	1
M35	Unknown Saple		User Settings	2.31739e+06	NA	237.902	NA	NA		NA		7.6646	1
M36	Unknown Saple		User Settings	1.52805e+06	NA	156.512	NA	NA		NA		7.6646	1
M37	Unknown Saple		User Settings	970155	NA	99.7282	NA	NA		NA		7.66654	1
M38	Unknown Saple		User Settings	95045.3	NA	11.8431	NA	NA		NA		7.65968	1
M39	Unknown Saple		User Settings	NF	NA	NF	NF	NF	Not Found	NA		NF	1
M40	Unknown Saple		User Settings	NF	NA	NF	NF	NF	Not Found	NA		NF	1
M41	Unknown Saple		User Settings	NF	NA	NF	NF	NF	Not Found	NA		NF	1
M42	Unknown Saple		User Settings	NF	NA	NF	NF	NF	Not Found	NA		NF	1
M43	Unknown Saple		User Settings	NF	NA	NF	NF	NF	Not Found	NA		NF	1
M44	Unknown Saple		User Settings	NF	NA	NF	NF	NF	Not Found	NA		NF	1
M45	Unknown Saple		User Settings	NF	NA	NF	NF	NF	Not Found	NA		NF	1
M46	Unknown Saple		User Settings	NF	NA	NF	NF	NF	Not Found	NA		NF	1
M47	Unknown Saple		User Settings	NF	NA	NF	NF	NF	Not Found	NA		NF	1
M48	Unknown Saple		User Settings	NF	NA	NF	NF	NF	Not Found	NA		NF	1
M49	Unknown Saple		User Settings	NF	NA	NF	NF	NF	Not Found	NA		NF	1
M50	Unknown Saple		User Settings	NF	NA	NF	NF	NF	Not Found	NA		NF	1
QC1	Unknown Sample		User Settings	NF	NA	NF	NF	NF	Not Found	NA		NF	1
QC1-1	Unknown Sample		User Settings	NF	NA	NF	NF	NF	Not Found	NA		NF	1
QC1-2	Unknown Sample		User Settings	14708	NA	3.84562	NA	NA		NA		7.60648	1
QC1-3	Unknown Sample		User Settings	788616	NA	81.3793	NA	NA		NA		7.60172	1
QC1-4	Unknown Sample		User Settings	7.10593e+06	NA	761.604	NA	NA		NA		7.59832	1
Q11	Unknown Sample		User Settings	8.60065e+06	NA	937.4	NA	NA		NA		7.66172	1
Q13	Unknown Sample		User Settings	1.36587e+07	NA	1590.67	NA	NA		NA		7.6602	1
Q14	Unknown Sample		User Settings	5.69199e+07	NA	0	NA	NA	Response Low	NA		7.66103	1
Q15	Unknown Sample		User Settings	2.23486e+07	NA	3098.85	NA	NA	Response High	NA		7.65878	1
Q16	Unknown Sample		User Settings	3.05243e+07	NA	0	NA	NA	Response Low	NA		7.65689	1
Q17	Unknown Sample		User Settings	1.07982e+07	NA	1208.95	NA	NA		NA		7.65943	1
Q18	Unknown Sample		User Settings	8.18689e+06	NA	888.065	NA	NA		NA		7.65681	1
Q19	Unknown Sample		User Settings	1.0124e+07	NA	1123.85	NA	NA		NA		7.65643	1
QC2	Unknown Sample		User Settings	24727.8	NA	4.84244	NA	NA		NA		7.60234	1
Q20	Unknown Sample		User Settings	8.88656e+06	NA	971.807	NA	NA		NA		7.6591	1
Q21	Unknown Sample		User Settings	4.64752e+06	NA	485.885	NA	NA		NA		7.66011	1
Q22	Unknown Sample		User Settings	6.5687e+06	NA	699.996	NA	NA		NA		7.66152	1
Q23	Unknown Sample		User Settings	1.26953e+07	NA	1458.06	NA	NA		NA		7.6565	1
Q24	Unknown Sample		User Settings	1.47467e+07	NA	1746.06	NA	NA		NA		7.66007	1
Q25	Unknown Sample		User Settings	2.12707e+07	NA	2864.25	NA	NA		NA		7.65739	1
Q26	Unknown Sample		User Settings	4.64245e+06	NA	485.332	NA	NA		NA		7.66093	1
Q27	Unknown Sample		User Settings	1.12631e+07	NA	1268.63	NA	NA		NA		7.65802	1
Q28	Unknown Sample		User Settings	7.17851e+06	NA	769.988	NA	NA		NA		7.66485	1
Q29	Unknown Sample		User Settings	2.17981e+06	NA	223.626	NA	NA		NA		7.66507	1
QC3	Unknown Sample		User Settings	741570	NA	76.6343	NA	NA		NA		7.60274	1
Q30	Unknown Sample		User Settings	2.3425e+06	NA	240.512	NA	NA		NA		7.66641	1
Q31	Unknown Sample		User Settings	1.3736e+06	NA	140.731	NA	NA		NA		7.66208	1
Q32	Unknown Sample		User Settings	1.51652e+06	NA	155.333	NA	NA		NA		7.66395	1
Q33	Unknown Sample		User Settings	630368	NA	65.4351	NA	NA		NA		7.66382	1
Q34	Unknown Sample		User Settings	242212	NA	26.5238	NA	NA		NA		7.66366	1
Q35	Unknown Sample		User Settings	569101	NA	59.2748	NA	NA		NA		7.66849	1
Q36	Unknown Sample		User Settings	265015	NA	28.802	NA	NA		NA		7.66478	1
Q37	Unknown Sample		User Settings	880755	NA	90.6844	NA	NA		NA		7.66833	1
Q38	Unknown Sample		User Settings	49863.3	NA	7.34386	NA	NA		NA		7.66415	1
Q39	Unknown Sample		User Settings	NF	NA	NF	NF	NF	Not Found	NA		NF	1
QC4	Unknown Sample		User Settings	7.08124e+06	NA	758.755	NA	NA		NA		7.59855	1
Q40	Unknown Sample		User Settings	NF	NA	NF	NF	NF	Not Found	NA		NF	1
Q41	Unknown Sample		User Settings	NF	NA	NF	NF	NF	Not Found	NA		NF	1
Q42	Unknown Sample		User Settings	NF	NA	NF	NF	NF	Not Found	NA		NF	1
Q43	Unknown Sample		User Settings	NF	NA	NF	NF	NF	Not Found	NA		NF	1
Q44	Unknown Sample		User Settings	NF	NA	NF	NF	NF	Not Found	NA		NF	1
Q45	Unknown Sample		User Settings	7445.02	NA	3.12317	NA	NA		NA		7.83908	1
Q46	Unknown Sample		User Settings	NF	NA	NF	NF	NF	Not Found	NA		NF	1
Q47	Unknown Sample		User Settings	NF	NA	NF	NF	NF	Not Found	NA		NF	1
Q48	Unknown Sample		User Settings	NF	NA	NF	NF	NF	Not Found	NA		NF	1
Q49	Unknown Sample		User Settings	NF	NA	NF	NF	NF	Not Found	NA		NF	1
Q50	Unknown Sample		User Settings	4770.83	NA	2.8572	NA	NA	Response Low	NA		7.65298	1
Q1	Unknown Sample		User Settings	8.40761e+06	NA	914.316	NA	NA		NA		7.66826	1
Q10	Unknown Sample		User Settings	7.96328e+06	NA	861.622	NA	NA		NA		7.66481	1
Q2	Unknown Sample		User Settings	2.86734e+06	NA	295.363	NA	NA		NA		7.66827	1
Q3	Unknown Sample		User Settings	6.50156e+06	NA	692.352	NA	NA		NA		7.66756	1
Q4	Unknown Sample		User Settings	4.95448e+06	NA	519.476	NA	NA		NA		7.66622	1
Q5	Unknown Sample		User Settings	9.1523e+06	NA	1004.02	NA	NA		NA		7.66062	1
Q6	Unknown Sample		User Settings	3.69859e+07	NA	0	NA	NA	Response Low	NA		7.66566	1
Q7	Unknown Sample		User Settings	2.28781e+07	NA	3222.99	NA	NA	Response High	NA		7.66627	1
Q8	Unknown Sample		User Settings	2.32818e+07	NA	3322.41	NA	NA	Response High	NA		7.66164	1
Q9	Unknown Sample		User Settings	8.87617e+06	NA	970.551	NA	NA		NA		7.66151	1
Created By:
User Name		Full Name		Date
Thermo				8/22/2016 4:28:30 PM

## Sheet: salvianolic acid A
Component Name		Curve Index	Weighting Index	Origin Index	Equation
DFSA		Linear	1/X^2	Ignore	Y = -148280+51361.8*X R^2 = 0.9953
					Specified	Calculated
Filename	Sample Type	Sample Name	Integ. Type	Area	Amount	Amount	%Diff	%RSD-AMT	Peak Status	Level	Units	RT	Sample ID
F1	Std Bracket Sample		User Settings	NF	0.3	NF	NF	NF	Not Found	1		NF	1
F1-1	Std Bracket Sample		User Settings	NF	0.3	NF	NF	NF	Not Found	1		NF	1
F2	Std Bracket Sample		User Settings	NF	1	NF	NF	NF	Not Found	2		NF	1
F2-1	Std Bracket Sample		User Settings	NF	1	NF	NF	NF	Not Found	2		NF	1
F3	Std Bracket Sample		User Settings	7324.1	3	3.02958	0.00985892	0.002138		3		4.62949	1
F4	Std Bracket Sample		User Settings	329460	10	9.30147	-0.0698531	0.0526519		4		4.64557	1
F5	Std Bracket Sample		User Settings	1.40444e+06	30	30.231	0.0076991	0.0181582		5		4.64374	1
F6	Std Bracket Sample		User Settings	4.79152e+06	100	96.1765	-0.0382348	0.0519838		6		4.6447	1
F7	Std Bracket Sample		User Settings	1.40051e+07	300	275.562	-0.0814599	0.0103925		7		4.64473	1
F8	Std Bracket Sample		User Settings	5.04573e+07	1000	985.277	-0.014723	0.00224432		8		4.64461	1
F9	Std Bracket Sample		User Settings	1.68999e+08	3000	3293.26	0.097752	0.024272	Response High	9		4.64598	1
Z1	Std Bracket Sample		User Settings	NF	0.3	NF	NF	NF	Not Found	1		NF	1
Z1-1	Std Bracket Sample		User Settings	NF	0.3	NF	NF	NF	Not Found	1		NF	1
Z2	Std Bracket Sample		User Settings	NF	1	NF	NF	NF	Not Found	2		NF	1
Z2-1	Std Bracket Sample		User Settings	NF	1	NF	NF	NF	Not Found	2		NF	1
Z3	Std Bracket Sample		User Settings	7795.29	3	3.03875	0.0129169	0.002138		3		4.88976	1
Z4	Std Bracket Sample		User Settings	366409	10	10.0208	0.00208487	0.0526519		4		4.658	1
Z5	Std Bracket Sample		User Settings	1.36507e+06	30	29.4645	-0.0178502	0.0181582		5		4.65256	1
Z6	Std Bracket Sample		User Settings	5.16853e+06	100	103.517	0.0351687	0.0519838		6		4.65324	1
Z7	Std Bracket Sample		User Settings	1.42146e+07	300	279.642	-0.0678599	0.0103925		7		4.65251	1
Z8	Std Bracket Sample		User Settings	5.06182e+07	1000	988.409	-0.0115908	0.00224432		8		4.65247	1
Z9	Std Bracket Sample		User Settings	1.74907e+08	3000	3408.27	0.136091	0.024272	Response High	9		4.65314	1
JC7	Unknown Sample		User Settings	110535	NA	5.03906	NA	NA		NA		4.64275	1
JC8	Unknown Sample		User Settings	9273.81	NA	3.06754	NA	NA		NA		4.63394	1
JC9	Unknown Sample		User Settings	NF	NA	NF	NF	NF	Not Found	NA		NF	1
JC10	Unknown Sample		User Settings	NF	NA	NF	NF	NF	Not Found	NA		NF	1
JC11	Unknown Sample		User Settings	46159.2	NA	3.78568	NA	NA		NA		4.65178	1
JC12	Unknown Sample		User Settings	5475.07	NA	2.99358	NA	NA	Response Low	NA		4.66072	1
JC13	Unknown Sample		User Settings	NF	NA	NF	NF	NF	Not Found	NA		NF	1
JC14	Unknown Sample		User Settings	NF	NA	NF	NF	NF	Not Found	NA		NF	1
JC1	Unknown Sample		User Settings	NF	NA	NF	NF	NF	Not Found	NA		NF	1
JC2	Unknown Sample		User Settings	NF	NA	NF	NF	NF	Not Found	NA		NF	1
JC3	Unknown Sample		User Settings	NF	NA	NF	NF	NF	Not Found	NA		NF	1
JC4	Unknown Sample		User Settings	NF	NA	NF	NF	NF	Not Found	NA		NF	1
JC5	Unknown Sample		User Settings	457753	NA	11.7993	NA	NA		NA		4.64278	1
JC6	Unknown Sample		User Settings	86596.9	NA	4.573	NA	NA		NA		4.64792	1
M1	Unknown Sample		User Settings	140823	NA	5.62875	NA	NA		NA		4.64088	1
M2	Unknown Sample		User Settings	651656	NA	15.5745	NA	NA		NA		4.64014	1
M3	Unknown Sample		User Settings	3.58529e+07	NA	700.934	NA	NA		NA		4.63936	1
M4	Unknown Sample		User Settings	2.79434e+06	NA	57.2919	NA	NA		NA		4.64071	1
M5	Unknown Sample		User Settings	1.29686e+06	NA	28.1364	NA	NA		NA		4.64026	1
M6	Unknown Sample		User Settings	592195	NA	14.4168	NA	NA		NA		4.63608	1
M7	Unknown Sample		User Settings	484137	NA	12.313	NA	NA		NA		4.64093	1
M8	Unknown Sample		User Settings	725122	NA	17.0049	NA	NA		NA		4.63992	1
M9	Unknown Sample		User Settings	183724	NA	6.46404	NA	NA		NA		4.63472	1
M10	Unknown Sample		User Settings	113706	NA	5.10081	NA	NA		NA		4.64108	1
M11	Unknown Sample		User Settings	43133	NA	3.72677	NA	NA		NA		4.63029	1
M13	Unknown Sample		User Settings	208845	NA	6.95313	NA	NA		NA		4.63569	1
M14	Unknown Sample		User Settings	4.00187e+06	NA	80.8023	NA	NA		NA		4.64037	1
M15	Unknown Sample		User Settings	808298	NA	18.6243	NA	NA		NA		4.64391	1
M16	Unknown Sample		User Settings	103704	NA	4.90607	NA	NA		NA		4.63913	1
M17	Unknown Sample		User Settings	189036	NA	6.56746	NA	NA		NA		4.63377	1
M18	Unknown Sample		User Settings	668030	NA	15.8933	NA	NA		NA		4.6447	1
M19	Unknown Sample		User Settings	446128	NA	11.573	NA	NA		NA		4.63831	1
M20	Unknown Sample		User Settings	689491	NA	16.3112	NA	NA		NA		4.64351	1
M21	Unknown Sample		User Settings	451198	NA	11.6717	NA	NA		NA		4.48078	1
M22	Unknown Sample		User Settings	163762	NA	6.07539	NA	NA		NA		4.63992	1
M23	Unknown Sample		User Settings	26331	NA	3.39964	NA	NA		NA		4.62722	1
M24	Unknown Sample		User Settings	273897	NA	8.21967	NA	NA		NA		4.6357	1
M25	Unknown Sample		User Settings	505942	NA	12.7375	NA	NA		NA		4.65269	1
M26	Unknown Sample		User Settings	40020.5	NA	3.66617	NA	NA		NA		4.6355	1
M27	Unknown Sample		User Settings	109132	NA	5.01174	NA	NA		NA		4.635	1
M28	Unknown Sample		User Settings	70940.5	NA	4.26817	NA	NA		NA		4.63953	1
M29	Unknown Sample		User Settings	201393	NA	6.80804	NA	NA		NA		4.48293	1
M30	Unknown Sample		User Settings	15564.2	NA	3.19001	NA	NA		NA		4.6393	1
M31	Unknown Sample		User Settings	6479.36	NA	3.01313	NA	NA		NA		4.74547	1
M32	Unknown Sample		User Settings	71394.9	NA	4.27702	NA	NA		NA		4.49662	1
M33	Unknown Sample		User Settings	89470.2	NA	4.62894	NA	NA		NA		4.49563	1
M34	Unknown Sample		User Settings	17618.9	NA	3.23001	NA	NA		NA		4.63385	1
M35	Unknown Sample		User Settings	14821	NA	3.17554	NA	NA		NA		4.62083	1
M36	Unknown Sample		User Settings	331471	NA	9.34062	NA	NA		NA		4.48331	1
M37	Unknown Sample		User Settings	62765.6	NA	4.10901	NA	NA		NA		4.4823	1
M38	Unknown Sample		User Settings	45222.4	NA	3.76745	NA	NA		NA		4.46989	1
M39	Unknown Sample		User Settings	NF	NA	NF	NF	NF	Not Found	NA		NF	1
M40	Unknown Sample		User Settings	NF	NA	NF	NF	NF	Not Found	NA		NF	1
M41	Unknown Sample		User Settings	NF	NA	NF	NF	NF	Not Found	NA		NF	1
M42	Unknown Sample		User Settings	5365.61	NA	2.99145	NA	NA	Response Low	NA		4.52341	1
M43	Unknown Sample		User Settings	12375.7	NA	3.12793	NA	NA		NA		4.81334	1
M44	Unknown Sample		User Settings	NF	NA	NF	NF	NF	Not Found	NA		NF	1
M45	Unknown Sample		User Settings	7599.1	NA	3.03493	NA	NA		NA		4.87568	1
M46	Unknown Sample		User Settings	9251.64	NA	3.06711	NA	NA		NA		4.58615	1
M47	Unknown Sample		User Settings	NF	NA	NF	NF	NF	Not Found	NA		NF	1
M48	Unknown Sample		User Settings	NF	NA	NF	NF	NF	Not Found	NA		NF	1
M49	Unknown Sample		User Settings	NF	NA	NF	NF	NF	Not Found	NA		NF	1
M50	Unknown Sample		User Settings	NF	NA	NF	NF	NF	Not Found	NA		NF	1
QC1	Unknown Sample		User Settings	21390.5	NA	3.30344	NA	NA		NA		4.65459	1
QC1-1	Unknown Sample		User Settings	16786.5	NA	3.21381	NA	NA		NA		4.80984	1
QC1-2	Unknown Sample		User Settings	262842	NA	8.00443	NA	NA		NA		4.64878	1
QC1-3	Unknown Sample		User Settings	3.97008e+06	NA	80.1833	NA	NA		NA		4.64462	1
QC1-4	Unknown Sample		User Settings	3.36614e+07	NA	658.265	NA	NA		NA		4.64907	1
Q11	Unknown Sample		User Settings	301448	NA	8.75609	NA	NA		NA		4.64996	1
Q13	Unknown Sample		User Settings	495515	NA	12.5345	NA	NA		NA		4.64556	1
Q14	Unknown Sample		User Settings	7.44604e+06	NA	147.859	NA	NA		NA		4.64902	1
Q15	Unknown Sample		User Settings	985157	NA	22.0677	NA	NA		NA		4.64806	1
Q16	Unknown Sample		User Settings	466414	NA	11.9679	NA	NA		NA		4.64367	1
Q17	Unknown Sample		User Settings	403295	NA	10.739	NA	NA		NA		4.64289	1
Q18	Unknown Sample		User Settings	183083	NA	6.45155	NA	NA		NA		4.63914	1
Q19	Unknown Sample		User Settings	570287	NA	13.9903	NA	NA		NA		4.64903	1
QC2	Unknown Sample		User Settings	224932	NA	7.26633	NA	NA		NA		4.6383	1
Q20	Unknown Sample		User Settings	724247	NA	16.9879	NA	NA		NA		4.64465	1
Q21	Unknown Sample		User Settings	226440	NA	7.29571	NA	NA		NA		4.63965	1
Q22	Unknown Sample		User Settings	402399	NA	10.7216	NA	NA		NA		4.64943	1
Q23	Unknown Sample		User Settings	439429	NA	11.4425	NA	NA		NA		4.64519	1
Q24	Unknown Sample		User Settings	427019	NA	11.2009	NA	NA		NA		4.6484	1
Q25	Unknown Sample		User Settings	474015	NA	12.1159	NA	NA		NA		4.64722	1
Q26	Unknown Sample		User Settings	110526	NA	5.03889	NA	NA		NA		4.65767	1
Q27	Unknown Sample		User Settings	233181	NA	7.42694	NA	NA		NA		4.64275	1
Q28	Unknown Sample		User Settings	40115.3	NA	3.66801	NA	NA		NA		4.65229	1
Q29	Unknown Sample		User Settings	19664	NA	3.26983	NA	NA		NA		4.6526	1
QC3	Unknown Sample		User Settings	3.46584e+06	NA	70.3659	NA	NA		NA		4.64087	1
Q30	Unknown Sample		User Settings	189895	NA	6.58418	NA	NA		NA		4.65615	1
Q31	Unknown Sample		User Settings	96894.3	NA	4.77348	NA	NA		NA		4.64812	1
Q32	Unknown Sample		User Settings	22787.2	NA	3.33064	NA	NA		NA		4.63446	1
Q33	Unknown Sample		User Settings	131443	NA	5.44613	NA	NA		NA		4.48353	1
Q34	Unknown Sample		User Settings	17922.2	NA	3.23592	NA	NA		NA		4.64716	1
Q35	Unknown Sample		User Settings	9720.2	NA	3.07623	NA	NA		NA		4.666	1
Q36	Unknown Sample		User Settings	15122.2	NA	3.1814	NA	NA		NA		4.65337	1
Q37	Unknown Sample		User Settings	172546	NA	6.2464	NA	NA		NA		4.4868	1
Q38	Unknown Sample		User Settings	4791.34	NA	2.98026	NA	NA	Response Low	NA		4.65799	1
Q39	Unknown Sample		User Settings	NF	NA	NF	NF	NF	Not Found	NA		NF	1
QC4	Unknown Sample		User Settings	3.34843e+07	NA	654.818	NA	NA		NA		4.64454	1
Q40	Unknown Sample		User Settings	9585.74	NA	3.07361	NA	NA		NA		4.44725	1
Q41	Unknown Sample		User Settings	NF	NA	NF	NF	NF	Not Found	NA		NF	1
Q42	Unknown Sample		User Settings	NF	NA	NF	NF	NF	Not Found	NA		NF	1
Q43	Unknown Sample		User Settings	NF	NA	NF	NF	NF	Not Found	NA		NF	1
Q44	Unknown Sample		User Settings	NF	NA	NF	NF	NF	Not Found	NA		NF	1
Q45	Unknown Sample		User Settings	NF	NA	NF	NF	NF	Not Found	NA		NF	1
Q46	Unknown Sample		User Settings	10717.8	NA	3.09565	NA	NA		NA		4.80974	1
Q47	Unknown Sample		User Settings	NF	NA	NF	NF	NF	Not Found	NA		NF	1
Q48	Unknown Sample		User Settings	7776.01	NA	3.03838	NA	NA		NA		4.77809	1
Q49	Unknown Sample		User Settings	NF	NA	NF	NF	NF	Not Found	NA		NF	1
Q50	Unknown Sample		User Settings	NF	NA	NF	NF	NF	Not Found	NA		NF	1
Q1	Unknown Sample		User Settings	427377	NA	11.2079	NA	NA		NA		4.6535	1
Q10	Unknown Sample		User Settings	380359	NA	10.2925	NA	NA		NA		4.65035	1
Q2	Unknown Sample		User Settings	826494	NA	18.9786	NA	NA		NA		4.65356	1
Q3	Unknown Sample		User Settings	7.32724e+07	NA	1429.48	NA	NA		NA		4.64907	1
Q4	Unknown Sample		User Settings	3.81086e+06	NA	77.0833	NA	NA		NA		4.64728	1
Q5	Unknown Sample		User Settings	1.14184e+06	NA	25.1183	NA	NA		NA		4.64559	1
Q6	Unknown Sample		User Settings	2.24618e+06	NA	46.6195	NA	NA		NA		4.64733	1
Q7	Unknown Sample		User Settings	1.13818e+06	NA	25.047	NA	NA		NA		4.6498	1
Q8	Unknown Sample		User Settings	703709	NA	16.588	NA	NA		NA		4.64818	1
Q9	Unknown Sample		User Settings	395229	NA	10.582	NA	NA		NA		4.63933	1
Created By:
User Name		Full Name		Date
Thermo				8/22/2016 3:30:23 PM

## Sheet: salvianolic acid B
Component Name		Curve Index	Weighting Index	Origin Index	Equation
DFSB		Linear	1/X^2	Ignore	Y = -135889+25176.7*X R^2 = 0.9932
					Specified	Calculated
Filename	Sample Type	Sample Name	Integ. Type	Area	Amount	Amount	%Diff	%RSD-AMT	Peak Status	Level	Units	RT	Sample ID
F1	Std Bracket Sample		User Settings	NF	0.3	NF	NF	NF	Not Found	1		NF	1
F1-1	Std Bracket Sample		User Settings	NF	0.3	NF	NF	NF	Not Found	1		NF	1
F2	Std Bracket Sample		User Settings	NF	1	NF	NF	NF	Not Found	2		NF	1
F2-1	Std Bracket Sample		User Settings	NF	1	NF	NF	NF	Not Found	2		NF	1
F3	Std Bracket Sample		User Settings	NF	3	NF	NF	NF	Not Found	3		NF	1
F4	Std Bracket Sample		User Settings	113669	10	9.91227	-0.00877326	0.0227951	Response Low	4		4.51185	1
F5	Std Bracket Sample		User Settings	552584	30	27.3456	-0.0884784	0.0866566		5		4.52785	1
F6	Std Bracket Sample		User Settings	2.26922e+06	100	95.529	-0.0447101	0.0743189		6		4.53328	1
F7	Std Bracket Sample		User Settings	6.926e+06	300	280.493	-0.0650237	0.150104		7		4.52439	1
F8	Std Bracket Sample		User Settings	2.39093e+07	1000	955.058	-0.0449423	0.0517482		8		4.52427	1
F9	Std Bracket Sample		User Settings	6.89995e+07	3000	2746.01	-0.0846637	0.0877746		9		4.52564	1
Z1	Std Bracket Sample		User Settings	NF	0.3	NF	NF	NF	Not Found	1		NF	1
Z1-1	Std Bracket Sample		User Settings	NF	0.3	NF	NF	NF	Not Found	1		NF	1
Z2	Std Bracket Sample		User Settings	NF	1	NF	NF	NF	Not Found	2		NF	1
Z2-1	Std Bracket Sample		User Settings	NF	1	NF	NF	NF	Not Found	2		NF	1
Z3	Std Bracket Sample		User Settings	NF	3	NF	NF	NF	Not Found	3		NF	1
Z4	Std Bracket Sample		User Settings	121846	10	10.237	0.0237046	0.0227951		4		4.54212	1
Z5	Std Bracket Sample		User Settings	642464	30	30.9156	0.0305211	0.0866566		5		4.54114	1
Z6	Std Bracket Sample		User Settings	2.53602e+06	100	106.126	0.0612625	0.0743189		6		4.53735	1
Z7	Std Bracket Sample		User Settings	8.60309e+06	300	347.106	0.157019	0.150104		7		4.53217	1
Z8	Std Bracket Sample		User Settings	2.57358e+07	1000	1027.61	0.0276062	0.0517482		8		4.53658	1
Z9	Std Bracket Sample		User Settings	7.81494e+07	3000	3109.43	0.0364777	0.0877746	Response High	9		4.54172	1
JC7	Unknown Sample		User Settings	54584.1	NA	7.56547	NA	NA	Response Low	NA		4.52687	1
JC8	Unknown Sample		User Settings	NF	NA	NF	NF	NF	Not Found	NA		NF	1
JC9	Unknown Sample		User Settings	NF	NA	NF	NF	NF	Not Found	NA		NF	1
JC10	Unknown Sample		User Settings	NF	NA	NF	NF	NF	Not Found	NA		NF	1
JC11	Unknown Sample		User Settings	46157.3	NA	7.23076	NA	NA	Response Low	NA		4.5448	1
JC12	Unknown Sample		User Settings	5125.22	NA	5.601	NA	NA	Response Low	NA		4.51809	1
JC13	Unknown Sample		User Settings	NF	NA	NF	NF	NF	Not Found	NA		NF	1
JC14	Unknown Sample		User Settings	NF	NA	NF	NF	NF	Not Found	NA		NF	1
JC1	Unknown Sample		User Settings	NF	NA	NF	NF	NF	Not Found	NA		NF	1
JC2	Unknown Sample		User Settings	NF	NA	NF	NF	NF	Not Found	NA		NF	1
JC3	Unknown Sample		User Settings	NF	NA	NF	NF	NF	Not Found	NA		NF	1
JC4	Unknown Sample		User Settings	NF	NA	NF	NF	NF	Not Found	NA		NF	1
JC5	Unknown Sample		User Settings	239640	NA	14.9158	NA	NA		NA		4.52244	1
JC6	Unknown Sample		User Settings	14116.7	NA	5.95813	NA	NA	Response Low	NA		4.53204	1
M1	Unknown Sample		User Settings	111235	NA	9.81562	NA	NA	Response Low	NA		4.51608	1
M2	Unknown Sample		User Settings	1.12802e+06	NA	50.2017	NA	NA		NA		4.53317	1
M3	Unknown Sample		User Settings	4.43903e+07	NA	1768.55	NA	NA		NA		4.53239	1
M4	Unknown Sample		User Settings	4.37481e+06	NA	179.162	NA	NA		NA		4.52928	1
M5	Unknown Sample		User Settings	1.37222e+06	NA	59.901	NA	NA		NA		4.53329	1
M6	Unknown Sample		User Settings	719461	NA	33.9739	NA	NA		NA		4.53802	1
M7	Unknown Sample		User Settings	154787	NA	11.5454	NA	NA		NA		4.53842	1
M8	Unknown Sample		User Settings	202840	NA	13.4541	NA	NA		NA		4.53295	1
M9	Unknown Sample		User Settings	47353.2	NA	7.27826	NA	NA	Response Low	NA		4.53221	1
M10	Unknown Sample		User Settings	19507.6	NA	6.17225	NA	NA	Response Low	NA		4.53411	1
M11	Unknown Sample		User Settings	14141.6	NA	5.95912	NA	NA	Response Low	NA		4.52331	1
M13	Unknown Sample		User Settings	40510.2	NA	7.00646	NA	NA	Response Low	NA		4.551	1
M14	Unknown Sample		User Settings	1.2301e+06	NA	54.2559	NA	NA		NA		4.5334	1
M15	Unknown Sample		User Settings	133727	NA	10.709	NA	NA		NA		4.52802	1
M16	Unknown Sample		User Settings	NF	NA	NF	NF	NF	Not Found	NA		NF	1
M17	Unknown Sample		User Settings	9295.13	NA	5.76662	NA	NA	Response Low	NA		4.53572	1
M18	Unknown Sample		User Settings	NF	NA	NF	NF	NF	Not Found	NA		NF	1
M19	Unknown Sample		User Settings	70836.8	NA	8.21101	NA	NA	Response Low	NA		4.54026	1
M20	Unknown Sample		User Settings	3.6731e+06	NA	151.29	NA	NA		NA		4.52763	1
M21	Unknown Sample		User Settings	82528.8	NA	8.67541	NA	NA	Response Low	NA		4.52535	1
M22	Unknown Sample		User Settings	36751.8	NA	6.85718	NA	NA	Response Low	NA		4.53295	1
M23	Unknown Sample		User Settings	157007	NA	11.6336	NA	NA		NA		4.52025	1
M24	Unknown Sample		User Settings	42861.3	NA	7.09984	NA	NA	Response Low	NA		4.53318	1
M25	Unknown Sample		User Settings	162629	NA	11.8569	NA	NA		NA		4.54572	1
M26	Unknown Sample		User Settings	115180	NA	9.97228	NA	NA	Response Low	NA		4.53744	1
M27	Unknown Sample		User Settings	251501	NA	15.3869	NA	NA		NA		4.52803	1
M28	Unknown Sample		User Settings	11467.1	NA	5.85289	NA	NA	Response Low	NA		4.53255	1
M29	Unknown Sample		User Settings	13993.3	NA	5.95323	NA	NA	Response Low	NA		4.54088	1
M30	Unknown Sample		User Settings	36621.4	NA	6.852	NA	NA	Response Low	NA		4.51896	1
M31	Unknown Sample		User Settings	13412.8	NA	5.93017	NA	NA	Response Low	NA		4.51789	1
M32	Unknown Sample		User Settings	7162.61	NA	5.68192	NA	NA	Response Low	NA		4.53228	1
M33	Unknown Sample		User Settings	NF	NA	NF	NF	NF	Not Found	NA		NF	1
M34	Unknown Sample		User Settings	NF	NA	NF	NF	NF	Not Found	NA		NF	1
M35	Unknown Sample		User Settings	14140.3	NA	5.95907	NA	NA	Response Low	NA		4.52277	1
M36	Unknown Sample		User Settings	15770.4	NA	6.02381	NA	NA	Response Low	NA		4.55462	1
M37	Unknown Sample		User Settings	67463.4	NA	8.07702	NA	NA	Response Low	NA		4.53579	1
M38	Unknown Sample		User Settings	NF	NA	NF	NF	NF	Not Found	NA		NF	1
M39	Unknown Sample		User Settings	NF	NA	NF	NF	NF	Not Found	NA		NF	1
M40	Unknown Sample		User Settings	NF	NA	NF	NF	NF	Not Found	NA		NF	1
M41	Unknown Sample		User Settings	NF	NA	NF	NF	NF	Not Found	NA		NF	1
M42	Unknown Sample		User Settings	NF	NA	NF	NF	NF	Not Found	NA		NF	1
M43	Unknown Sample		User Settings	NF	NA	NF	NF	NF	Not Found	NA		NF	1
M44	Unknown Sample		User Settings	6456.16	NA	5.65386	NA	NA	Response Low	NA		4.38568	1
M45	Unknown Sample		User Settings	NF	NA	NF	NF	NF	Not Found	NA		NF	1
M46	Unknown Sample		User Settings	NF	NA	NF	NF	NF	Not Found	NA		NF	1
M47	Unknown Sample		User Settings	NF	NA	NF	NF	NF	Not Found	NA		NF	1
M48	Unknown Sample		User Settings	NF	NA	NF	NF	NF	Not Found	NA		NF	1
M49	Unknown Sample		User Settings	NF	NA	NF	NF	NF	Not Found	NA		NF	1
M50	Unknown Sample		User Settings	NF	NA	NF	NF	NF	Not Found	NA		NF	1
QC1	Unknown Sample		User Settings	8608.35	NA	5.73934	NA	NA	Response Low	NA		4.53424	1
QC1-1	Unknown Sample		User Settings	NF	NA	NF	NF	NF	Not Found	NA		NF	1
QC1-2	Unknown Sample		User Settings	78375.3	NA	8.51043	NA	NA	Response Low	NA		4.52398	1
QC1-3	Unknown Sample		User Settings	1.78748e+06	NA	76.3947	NA	NA		NA		4.52874	1
QC1-4	Unknown Sample		User Settings	1.94432e+07	NA	777.665	NA	NA		NA		4.53319	1
Q11	Unknown Sample		User Settings	14036.2	NA	5.95493	NA	NA	Response Low	NA		4.54745	1
Q13	Unknown Sample		User Settings	NF	NA	NF	NF	NF	Not Found	NA		NF	1
Q14	Unknown Sample		User Settings	895515	NA	40.9666	NA	NA		NA		4.5465	1
Q15	Unknown Sample		User Settings	55743.8	NA	7.61153	NA	NA	Response Low	NA		4.54555	1
Q16	Unknown Sample		User Settings	NF	NA	NF	NF	NF	Not Found	NA		NF	1
Q17	Unknown Sample		User Settings	NF	NA	NF	NF	NF	Not Found	NA		NF	1
Q18	Unknown Sample		User Settings	6625.86	NA	5.6606	NA	NA	Response Low	NA		4.51434	1
Q19	Unknown Sample		User Settings	NF	NA	NF	NF	NF	Not Found	NA		NF	1
QC2	Unknown Sample		User Settings	68316.2	NA	8.1109	NA	NA	Response Low	NA		4.52242	1
Q20	Unknown Sample		User Settings	24411.4	NA	6.36703	NA	NA	Response Low	NA		4.55105	1
Q21	Unknown Sample		User Settings	NF	NA	NF	NF	NF	Not Found	NA		NF	1
Q22	Unknown Sample		User Settings	NF	NA	NF	NF	NF	Not Found	NA		NF	1
Q23	Unknown Sample		User Settings	22141.7	NA	6.27688	NA	NA	Response Low	NA		4.52485	1
Q24	Unknown Sample		User Settings	NF	NA	NF	NF	NF	Not Found	NA		NF	1
Q25	Unknown Sample		User Settings	6115.8	NA	5.64034	NA	NA	Response Low	NA		4.52242	1
Q26	Unknown Sample		User Settings	NF	NA	NF	NF	NF	Not Found	NA		NF	1
Q27	Unknown Sample		User Settings	NF	NA	NF	NF	NF	Not Found	NA		NF	1
Q28	Unknown Sample		User Settings	NF	NA	NF	NF	NF	Not Found	NA		NF	1
Q29	Unknown Sample		User Settings	NF	NA	NF	NF	NF	Not Found	NA		NF	1
QC3	Unknown Sample		User Settings	1.71606e+06	NA	73.5581	NA	NA		NA		4.52944	1
Q30	Unknown Sample		User Settings	NF	NA	NF	NF	NF	Not Found	NA		NF	1
Q31	Unknown Sample		User Settings	NF	NA	NF	NF	NF	Not Found	NA		NF	1
Q32	Unknown Sample		User Settings	NF	NA	NF	NF	NF	Not Found	NA		NF	1
Q33	Unknown Sample		User Settings	NF	NA	NF	NF	NF	Not Found	NA		NF	1
Q34	Unknown Sample		User Settings	NF	NA	NF	NF	NF	Not Found	NA		NF	1
Q35	Unknown Sample		User Settings	NF	NA	NF	NF	NF	Not Found	NA		NF	1
Q36	Unknown Sample		User Settings	NF	NA	NF	NF	NF	Not Found	NA		NF	1
Q37	Unknown Sample		User Settings	NF	NA	NF	NF	NF	Not Found	NA		NF	1
Q38	Unknown Sample		User Settings	NF	NA	NF	NF	NF	Not Found	NA		NF	1
Q39	Unknown Sample		User Settings	NF	NA	NF	NF	NF	Not Found	NA		NF	1
QC4	Unknown Sample		User Settings	1.72644e+07	NA	691.128	NA	NA		NA		4.52866	1
Q40	Unknown Sample		User Settings	NF	NA	NF	NF	NF	Not Found	NA		NF	1
Q41	Unknown Sample		User Settings	NF	NA	NF	NF	NF	Not Found	NA		NF	1
Q42	Unknown Sample		User Settings	NF	NA	NF	NF	NF	Not Found	NA		NF	1
Q43	Unknown Sample		User Settings	NF	NA	NF	NF	NF	Not Found	NA		NF	1
Q44	Unknown Sample		User Settings	NF	NA	NF	NF	NF	Not Found	NA		NF	1
Q45	Unknown Sample		User Settings	NF	NA	NF	NF	NF	Not Found	NA		NF	1
Q46	Unknown Sample		User Settings	NF	NA	NF	NF	NF	Not Found	NA		NF	1
Q47	Unknown Sample		User Settings	NF	NA	NF	NF	NF	Not Found	NA		NF	1
Q48	Unknown Sample		User Settings	NF	NA	NF	NF	NF	Not Found	NA		NF	1
Q49	Unknown Sample		User Settings	NF	NA	NF	NF	NF	Not Found	NA		NF	1
Q50	Unknown Sample		User Settings	NF	NA	NF	NF	NF	Not Found	NA		NF	1
Q1	Unknown Sample		User Settings	NF	NA	NF	NF	NF	Not Found	NA		NF	1
Q10	Unknown Sample		User Settings	7848.31	NA	5.70916	NA	NA	Response Low	NA		4.54784	1
Q2	Unknown Sample		User Settings	7466.63	NA	5.694	NA	NA	Response Low	NA		4.54213	1
Q3	Unknown Sample		User Settings	6.67819e+07	NA	2657.93	NA	NA		NA		4.53318	1
Q4	Unknown Sample		User Settings	3.48936e+06	NA	143.992	NA	NA		NA		4.53139	1
Q5	Unknown Sample		User Settings	743082	NA	34.9121	NA	NA		NA		4.52525	1
Q6	Unknown Sample		User Settings	164958	NA	11.9494	NA	NA		NA		4.54928	1
Q7	Unknown Sample		User Settings	25597.6	NA	6.41414	NA	NA	Response Low	NA		4.5562	1
Q8	Unknown Sample		User Settings	7678.03	NA	5.70239	NA	NA	Response Low	NA		4.54567	1
Q9	Unknown Sample		User Settings	15324.1	NA	6.00609	NA	NA	Response Low	NA		4.55911	1
Created By:
User Name		Full Name		Date
Thermo				8/22/2016 3:14:40 PM

## Sheet: danshensu
Component Name		Curve Index	Weighting Index	Origin Index	Equation
DSS		Linear	1/X^2	Ignore	Y = 97569.5+67584.2*X R^2 = 0.9969
					Specified	Calculated
Filename	Sample Type	Sample Name	Integ. Type	Area	Amount	Amount	%Diff	%RSD-AMT	Peak Status	Level	Units	RT	Sample ID
F1	Std Bracket Sample		User Settings	117859	0.3	0.300204	0.000680117	0		1		2.34318	1
F1-1	Std Bracket Sample		User Settings	82394.8	0.3	-0.224532	-1.74844	NA	Excluded	1		2.36168	1
F2	Std Bracket Sample		Manual Integration	108177	1	0.156952	-0.843048	NA	Excluded	2		2.37416	1
F2-1	Std Bracket Sample		User Settings	124291	1	0.395377	-0.604623	NA	Excluded	2		2.34829	1
F3	Std Bracket Sample		User Settings	300761	3	3.00649	0.00216282	0		3		2.33854	1
F4	Std Bracket Sample		User Settings	756908	10	9.75581	-0.0244192	0		4		2.36185	1
F5	Std Bracket Sample		User Settings	2.05681e+06	30	28.9897	-0.0336777	0		5		2.34802	1
F6	Std Bracket Sample		User Settings	6.79184e+06	100	99.0509	-0.00949073	0.03413		6		2.34837	1
F7	Std Bracket Sample		User Settings	1.98431e+07	300	292.162	-0.0261267	0.0897033		7		2.36107	1
F8	Std Bracket Sample		User Settings	6.494e+07	1000	959.432	-0.0405678	0.0862745		8		2.36613	1
F9	Std Bracket Sample		User Settings	1.83481e+08	3000	2713.42	-0.0955282	0.0692298		9		2.35281	1
Z1	Std Bracket Sample		User Settings	366195	0.3	3.97468	12.2489	NA	Excluded	1		2.39672	1
Z1-1	Std Bracket Sample		Manual Integration	525745	0.3	6.33544	20.1181	NA	Excluded	1		2.35649	1
Z2	Std Bracket Sample		Manual Integration	658185	1	8.29507	7.29507	NA	Excluded	2		2.3654	1
Z2-1	Std Bracket Sample		Manual Integration	697196	1	8.8723	7.8723	NA	Excluded	2		2.34282	1
Z3	Std Bracket Sample		Manual Integration	1.36087e+06	3	18.6922	5.23074	NA	Excluded	3		2.35723	1
Z4	Std Bracket Sample		User Settings	1.64745e+06	10	22.9326	1.29326	NA	Excluded	4		2.36552	1
Z5	Std Bracket Sample		User Settings	2.99455e+06	30	42.8647	0.428824	NA	Excluded	5		2.33842	1
Z6	Std Bracket Sample		User Settings	7.12295e+06	100	103.95	0.0395006	0.03413		6		2.3477	1
Z7	Std Bracket Sample		User Settings	2.25176e+07	300	331.736	0.105786	0.0897033		7		2.36065	1
Z8	Std Bracket Sample		User Settings	7.33654e+07	1000	1084.1	0.0840983	0.0862745		8		2.35614	1
Z9	Std Bracket Sample		User Settings	2.0236e+08	3000	2992.75	-0.00241713	0.0692298		9		2.36985	1
JC7	Unknown Sample		Method Settings	NF	NA	NF	NF	NF	Not Found	NA		NF	1
JC8	Unknown Sample		Method Settings	NF	NA	NF	NF	NF	Not Found	NA		NF	1
JC9	Unknown Sample		Method Settings	38986.3	NA	-0.866819	NA	NA	Response Low	NA		2.36515	1
JC10	Unknown Sample		Method Settings	68056.8	NA	-0.436682	NA	NA	Response Low	NA		2.34737	1
JC11	Unknown Sample		Method Settings	19915.2	NA	-1.149	NA	NA	Response Low	NA		2.35636	1
JC12	Unknown Sample		Method Settings	70269.6	NA	-0.40394	NA	NA	Response Low	NA		2.35639	1
JC13	Unknown Sample		Method Settings	200272	NA	1.51962	NA	NA		NA		2.46325	1
JC14	Unknown Sample		Method Settings	73932.9	NA	-0.349736	NA	NA	Response Low	NA		2.38305	1
JC1	Unknown Sample		Method Settings	NF	NA	NF	NF	NF	Not Found	NA		NF	1
JC2	Unknown Sample		Method Settings	NF	NA	NF	NF	NF	Not Found	NA		NF	1
JC3	Unknown Sample		Method Settings	NF	NA	NF	NF	NF	Not Found	NA		NF	1
JC4	Unknown Sample		Method Settings	NF	NA	NF	NF	NF	Not Found	NA		NF	1
JC5	Unknown Sample		Method Settings	NF	NA	NF	NF	NF	Not Found	NA		NF	1
JC6	Unknown Sample		Method Settings	NF	NA	NF	NF	NF	Not Found	NA		NF	1
M1	Unknown Saple		ethod Settings	1.13936e+07	NA	167.14	NA	NA		NA		2.37449	1
M2	Unknown Saple		ethod Settings	1.61303e+07	NA	237.227	NA	NA		NA		2.35272	1
M3	Unknown Saple		ethod Settings	1.44411e+08	NA	2135.31	NA	NA		NA		2.3567	1
M4	Unknown Saple		ethod Settings	3.00996e+07	NA	443.921	NA	NA		NA		2.36128	1
M5	Unknown Saple		ethod Settings	1.84063e+07	NA	270.902	NA	NA		NA		2.35216	1
M6	Unknown Saple		ethod Settings	2.67405e+07	NA	394.218	NA	NA		NA		2.36557	1
M7	Unknown Saple		ethod Settings	1.66928e+07	NA	245.55	NA	NA		NA		2.3567	1
M8	Unknown Saple		ethod Settings	1.68288e+07	NA	247.562	NA	NA		NA		2.3611	1
M9	Unknown Saple		ethod Settings	1.37886e+07	NA	202.577	NA	NA		NA		2.34761	1
M10	Unknown Saple		ethod Settings	9.38255e+06	NA	137.384	NA	NA		NA		2.36549	1
M11	Unknown Saple		ethod Settings	1.20504e+07	NA	176.859	NA	NA		NA		2.38774	1
M13	Unknown Saple		ethod Settings	1.19389e+07	NA	175.209	NA	NA		NA		2.35212	1
M14	Unknown Saple		ethod Settings	2.58334e+07	NA	380.796	NA	NA		NA		2.3663	1
M15	Unknown Saple		ethod Settings	1.20898e+07	NA	177.441	NA	NA		NA		2.37021	1
M16	Unknown Saple		ethod Settings	7.00272e+06	NA	102.171	NA	NA		NA		2.37016	1
M17	Unknown Saple		ethod Settings	6.92034e+06	NA	100.952	NA	NA		NA		2.36064	1
M18	Unknown Saple		ethod Settings	6.61698e+06	NA	96.4636	NA	NA		NA		2.34327	1
M19	Unknown Saple		ethod Settings	1.32798e+07	NA	195.049	NA	NA		NA		2.35627	1
M20	Unknown Saple		ethod Settings	3.43393e+07	NA	506.654	NA	NA		NA		2.35701	1
M21	Unknown Saple		ethod Settings	6.75564e+06	NA	98.5153	NA	NA		NA		2.35658	1
M22	Unknown Saple		ethod Settings	5.18314e+06	NA	75.2479	NA	NA		NA		2.3703	1
M23	Unknown Saple		ethod Settings	7.84578e+06	NA	114.645	NA	NA		NA		2.3439	1
M24	Unknown Saple		ethod Settings	9.34537e+06	NA	136.834	NA	NA		NA		2.36099	1
M25	Unknown Saple		ethod Settings	7.53998e+06	NA	110.121	NA	NA		NA		2.39673	1
M26	Unknown Saple		ethod Settings	3.8447e+06	NA	55.444	NA	NA		NA		2.38333	1
M27	Unknown Saple		ethod Settings	2.65752e+06	NA	37.878	NA	NA		NA		2.3524	1
M28	Unknown Saple		ethod Settings	1.99106e+06	NA	28.0167	NA	NA		NA		2.35691	1
M29	Unknown Saple		ethod Settings	1.5132e+06	NA	20.9462	NA	NA		NA		2.36135	1
M30	Unknown Saple		ethod Settings	2.61956e+06	NA	37.3163	NA	NA		NA		2.34834	1
M31	Unknown Saple		ethod Settings	1.59629e+06	NA	22.1756	NA	NA		NA		2.35173	1
M32	Unknown Saple		ethod Settings	1.44761e+06	NA	19.9756	NA	NA		NA		2.35211	1
M33	Unknown Saple		ethod Settings	544562	NA	6.61386	NA	NA		NA		2.36959	1
M34	Unknown Saple		ethod Settings	665996	NA	8.41065	NA	NA		NA		2.35181	1
M35	Unknown Saple		ethod Settings	3.55214e+06	NA	51.1151	NA	NA		NA		2.3789	1
M36	Unknown Saple		ethod Settings	1.8516e+06	NA	25.9533	NA	NA		NA		2.34768	1
M37	Unknown Saple		ethod Settings	2.88354e+06	NA	41.2222	NA	NA		NA		2.37409	1
M38	Unknown Saple		ethod Settings	1.97752e+06	NA	27.8164	NA	NA		NA		2.37505	1
M39	Unknown Saple		ethod Settings	536344	NA	6.49227	NA	NA		NA		2.34773	1
M40	Unknown Saple		ethod Settings	574739	NA	7.06037	NA	NA		NA		2.3655	1
M41	Unknown Saple		ethod Settings	640583	NA	8.03462	NA	NA		NA		2.3967	1
M42	Unknown Saple		ethod Settings	681775	NA	8.64412	NA	NA		NA		2.36141	1
M43	Unknown Saple		ethod Settings	566863	NA	6.94384	NA	NA		NA		2.35217	1
M44	Unknown Saple		ethod Settings	877904	NA	11.5461	NA	NA		NA		2.3699	1
M45	Unknown Saple		ethod Settings	473104	NA	5.55655	NA	NA		NA		2.36127	1
M46	Unknown Saple		ethod Settings	555836	NA	6.78068	NA	NA		NA		2.34838	1
M47	Unknown Saple		ethod Settings	295188	NA	2.92403	NA	NA		NA		2.35621	1
M48	Unknown Saple		ethod Settings	707354	NA	9.02259	NA	NA		NA		2.35662	1
M49	Unknown Saple		ethod Settings	586061	NA	7.22791	NA	NA		NA		2.36987	1
M50	Unknown Saple		ethod Settings	397710	NA	4.44099	NA	NA		NA		2.36555	1
QC1	Unknown Sample		Method Settings	142087	NA	0.658703	NA	NA		NA		2.37884	1
QC1-1	Unknown Sample		Manual Integration	145383	NA	0.707473	NA	NA		NA		2.36551	1
QC1-2	Unknown Sample		Manual Integration	693072	NA	8.81127	NA	NA		NA		2.34768	1
QC1-3	Unknown Sample		Method Settings	6.26435e+06	NA	91.2459	NA	NA		NA		2.35658	1
QC1-4	Unknown Sample		Method Settings	5.42627e+07	NA	801.447	NA	NA		NA		2.3655	1
Q11	Unknown Sample		Method Settings	1.00506e+07	NA	147.268	NA	NA		NA		2.37445	1
Q13	Unknown Sample		Method Settings	8.23608e+06	NA	120.42	NA	NA		NA		2.34773	1
Q14	Unknown Sample		Method Settings	2.04279e+07	NA	300.816	NA	NA		NA		2.37051	1
Q15	Unknown Sample		Method Settings	9.04045e+06	NA	132.322	NA	NA		NA		2.3918	1
Q16	Unknown Sample		Method Settings	5.05508e+06	NA	73.3531	NA	NA		NA		2.34736	1
Q17	Unknown Sample		Method Settings	6.76661e+06	NA	98.6775	NA	NA		NA		2.34748	1
Q18	Unknown Sample		Method Settings	7.98327e+06	NA	116.68	NA	NA		NA		2.3568	1
Q19	Unknown Sample		Method Settings	9.06621e+06	NA	132.703	NA	NA		NA		2.35652	1
QC2	Unknown Sample		Method Settings	705165	NA	8.99021	NA	NA		NA		2.3518	1
Q20	Unknown Sample		Method Settings	1.68764e+07	NA	248.265	NA	NA		NA		2.35212	1
Q21	Unknown Sample		Method Settings	4.14044e+06	NA	59.8198	NA	NA		NA		2.36112	1
Q22	Unknown Sample		Method Settings	3.42073e+06	NA	49.1708	NA	NA		NA		2.34384	1
Q23	Unknown Sample		Method Settings	4.1705e+06	NA	60.2646	NA	NA		NA		2.3521	1
Q24	Unknown Sample		Method Settings	6.15055e+06	NA	89.5621	NA	NA		NA		2.36583	1
Q25	Unknown Sample		Method Settings	4.60626e+06	NA	66.7123	NA	NA		NA		2.34734	1
Q26	Unknown Sample		Method Settings	2.96964e+06	NA	42.4961	NA	NA		NA		2.35718	1
Q27	Unknown Sample		Method Settings	2.25832e+06	NA	31.9712	NA	NA		NA		2.36071	1
Q28	Unknown Sample		Method Settings	1.65246e+06	NA	23.0068	NA	NA		NA		2.35242	1
Q29	Unknown Sample		Method Settings	1.7847e+06	NA	24.9634	NA	NA		NA		2.34738	1
QC3	Unknown Sample		Method Settings	5.74528e+06	NA	83.5656	NA	NA		NA		2.34355	1
Q30	Unknown Sample		Method Settings	2.4017e+06	NA	34.0928	NA	NA		NA		2.37411	1
Q31	Unknown Sample		Method Settings	1.54871e+06	NA	21.4716	NA	NA		NA		2.34824	1
Q32	Unknown Sample		Method Settings	1.23214e+06	NA	16.7876	NA	NA		NA		2.35688	1
Q33	Unknown Sample		Method Settings	1.11136e+06	NA	15.0004	NA	NA		NA		2.37468	1
Q34	Unknown Sample		Method Settings	1.18832e+06	NA	16.1392	NA	NA		NA		2.33837	1
Q35	Unknown Sample		Method Settings	2.11259e+06	NA	29.815	NA	NA		NA		2.3655	1
Q36	Unknown Sample		Method Settings	1.76764e+06	NA	24.711	NA	NA		NA		2.36562	1
Q37	Unknown Sample		Method Settings	1.68034e+06	NA	23.4193	NA	NA		NA		2.33847	1
Q38	Unknown Sample		Method Settings	1.97909e+06	NA	27.8396	NA	NA		NA		2.36106	1
Q39	Unknown Sample		Method Settings	985437	NA	13.1372	NA	NA		NA		2.30337	1
QC4	Unknown Sample		Method Settings	5.3074e+07	NA	783.859	NA	NA		NA		2.35688	1
Q40	Unknown Sample		Method Settings	621213	NA	7.74802	NA	NA		NA		2.35687	1
Q41	Unknown Sample		Method Settings	432272	NA	4.95238	NA	NA		NA		2.39219	1
Q42	Unknown Sample		Manual Integration	902924	NA	11.9163	NA	NA		NA		2.3385	1
Q43	Unknown Sample		Method Settings	946712	NA	12.5642	NA	NA		NA		2.37441	1
Q44	Unknown Sample		Method Settings	661026	NA	8.3371	NA	NA		NA		2.39221	1
Q45	Unknown Sample		Manual Integration	857195	NA	11.2397	NA	NA		NA		2.35632	1
Q46	Unknown Sample		Manual Integration	758231	NA	9.77539	NA	NA		NA		2.36125	1
Q47	Unknown Sample		Method Settings	377670	NA	4.14448	NA	NA		NA		2.36511	1
Q48	Unknown Sample		Manual Integration	296373	NA	2.94157	NA	NA		NA		2.33019	1
Q49	Unknown Sample		Method Settings	389269	NA	4.31609	NA	NA		NA		2.36547	1
Q50	Unknown Sample		Manual Integration	501743	NA	5.9803	NA	NA		NA		2.35657	1
Q1	Unknown Sample		Method Settings	9.78961e+06	NA	143.407	NA	NA		NA		2.38777	1
Q10	Unknown Sample		Method Settings	8.57994e+06	NA	125.508	NA	NA		NA		2.36138	1
Q2	Unknown Sample		Method Settings	9.85851e+06	NA	144.426	NA	NA		NA		2.37059	1
Q3	Unknown Sample		Method Settings	1.74852e+08	NA	2585.73	NA	NA		NA		2.36163	1
Q4	Unknown Sample		Method Settings	1.61481e+07	NA	237.49	NA	NA		NA		2.40089	1
Q5	Unknown Sample		Method Settings	1.2347e+07	NA	181.247	NA	NA		NA		2.38785	1
Q6	Unknown Sample		Method Settings	2.44524e+07	NA	360.363	NA	NA		NA		2.35192	1
Q7	Unknown Sample		Method Settings	1.52212e+07	NA	223.774	NA	NA		NA		2.36593	1
Q8	Unknown Sample		Method Settings	1.05174e+07	NA	154.175	NA	NA		NA		2.3703	1
Q9	Unknown Sample		Method Settings	1.15251e+07	NA	169.086	NA	NA		NA		2.3522	1
Created By:
User Name		Full Name		Date
Thermo				8/22/2016 2:16:33 PM

## Sheet: gypenoside XLIX
Component Name		Curve Index	Weighting Index	Origin Index	Equation
JGLZG		Linear	1/X^2	Ignore	Y = -12385.6+20394.4*X R^2 = 0.9962
					Specified	Calculated
Filename	Sample Type	Sample Name	Integ. Type	Area	Amount	Amount	%Diff	%RSD-AMT	Peak Status	Level	Units	RT	Sample ID
F1	Std Bracket Sample		User Settings	NF	0.3	NF	NF	NF	Not Found	1		NF	1
F1-1	Std Bracket Sample		User Settings	NF	0.3	NF	NF	NF	Not Found	1		NF	1
F2	Std Bracket Sample		User Settings	8015.26	1	1.00032	0.000316156	2		2		4.9287	1
F2-1	Std Bracket Sample		User Settings	NF	1	NF	NF	NF	Not Found	2		NF	1
F3	Std Bracket Sample		User Settings	7271.97	3	0.96387	-0.67871	NA	Excluded	3		4.76321	1
F4	Std Bracket Sample		User Settings	97360.3	10	5.38118	-0.461882	NA	Excluded	4		4.76618	1
F5	Std Bracket Sample		User Settings	563467	30	28.2358	-0.0588067	0.0906475		5		4.77773	1
F6	Std Bracket Sample		User Settings	1.85701e+06	100	91.6624	-0.0833764	0.0657447		6		4.77869	1
F7	Std Bracket Sample		User Settings	6.07413e+06	300	298.44	-0.00519894	0		7		4.77426	1
F8	Std Bracket Sample		User Settings	2.06352e+07	1000	1012.41	0.0124122	0.0580924		8		4.77413	1
F9	Std Bracket Sample		User Settings	5.62905e+07	3000	2760.7	-0.0797662	0.0858318		9		4.7755	1
Z1	Std Bracket Sample		User Settings	NF	0.3	NF	NF	NF	Not Found	1		NF	1
Z1-1	Std Bracket Sample		User Settings	NF	0.3	NF	NF	NF	Not Found	1		NF	1
Z2	Std Bracket Sample		User Settings	NF	1	NF	NF	NF	Not Found	2		NF	1
Z2-1	Std Bracket Sample		User Settings	NF	1	NF	NF	NF	Not Found	2		NF	1
Z3	Std Bracket Sample		User Settings	NF	3	NF	NF	NF	Not Found	3		NF	1
Z4	Std Bracket Sample		User Settings	108341	10	5.91958	-0.408042	NA	Excluded	4		4.792	1
Z5	Std Bracket Sample		User Settings	642344	30	32.1034	0.070113	0.0906475		5		4.79548	1
Z6	Std Bracket Sample		User Settings	2.0393e+06	100	100.6	0.00600367	0.0657447		6		4.78723	1
Z7	Std Bracket Sample		User Settings	7.32199e+06	300	359.627	0.198757	NA	Excluded	7		4.78651	1
Z8	Std Bracket Sample		User Settings	2.24041e+07	1000	1099.15	0.0991499	0.0580924		8		4.79064	1
Z9	Std Bracket Sample		User Settings	6.35663e+07	3000	3117.46	0.0391534	0.0858318	Response High	9		4.79158	1
JC7	Unknown Sample		User Settings	NF	NA	NF	NF	NF	Not Found	NA		NF	1
JC8	Unknown Sample		User Settings	4918.99	NA	0.848496	NA	NA	Response Low	NA		4.87017	1
JC9	Unknown Sample		User Settings	NF	NA	NF	NF	NF	Not Found	NA		NF	1
JC10	Unknown Sample		User Settings	NF	NA	NF	NF	NF	Not Found	NA		NF	1
JC11	Unknown Sample		User Settings	NF	NA	NF	NF	NF	Not Found	NA		NF	1
JC12	Unknown Sample		User Settings	NF	NA	NF	NF	NF	Not Found	NA		NF	1
JC13	Unknown Sample		User Settings	NF	NA	NF	NF	NF	Not Found	NA		NF	1
JC14	Unknown Sample		User Settings	NF	NA	NF	NF	NF	Not Found	NA		NF	1
JC1	Unknown Sample		User Settings	NF	NA	NF	NF	NF	Not Found	NA		NF	1
JC2	Unknown Sample		User Settings	NF	NA	NF	NF	NF	Not Found	NA		NF	1
JC3	Unknown Sample		User Settings	NF	NA	NF	NF	NF	Not Found	NA		NF	1
JC4	Unknown Sample		User Settings	NF	NA	NF	NF	NF	Not Found	NA		NF	1
JC5	Unknown Sample		User Settings	NF	NA	NF	NF	NF	Not Found	NA		NF	1
JC6	Unknown Sample		User Settings	NF	NA	NF	NF	NF	Not Found	NA		NF	1
M1	Unknown Saple		User Settings	186008	NA	9.72784	NA	NA		NA		4.77488	1
M2	Unknown Saple		User Settings	393626	NA	19.908	NA	NA		NA		4.77859	1
M3	Unknown Saple		User Settings	2.08655e+07	NA	1023.7	NA	NA		NA		4.7778	1
M4	Unknown Saple		User Settings	1.63683e+06	NA	80.8662	NA	NA		NA		4.77471	1
M5	Unknown Saple		User Settings	696933	NA	34.7801	NA	NA		NA		4.77871	1
M6	Unknown Saple		User Settings	848590	NA	42.2163	NA	NA		NA		4.77452	1
M7	Unknown Saple		User Settings	491203	NA	24.6925	NA	NA		NA		4.77938	1
M8	Unknown Saple		User Settings	208545	NA	10.8329	NA	NA		NA		4.77837	1
M9	Unknown Saple		User Settings	69976.4	NA	4.03846	NA	NA		NA		4.77317	1
M10	Unknown Saple		User Settings	NF	NA	NF	NF	NF	Not Found	NA		NF	1
M11	Unknown Saple		User Settings	35393.5	NA	2.34275	NA	NA		NA		4.77766	1
M13	Unknown Saple		User Settings	15672.5	NA	1.37577	NA	NA		NA		4.76523	1
M14	Unknown Saple		User Settings	3.73941e+06	NA	183.962	NA	NA		NA		4.78328	1
M15	Unknown Saple		User Settings	337369	NA	17.1495	NA	NA		NA		4.77344	1
M16	Unknown Saple		User Settings	NF	NA	NF	NF	NF	Not Found	NA		NF	1
M17	Unknown Saple		User Settings	NF	NA	NF	NF	NF	Not Found	NA		NF	1
M18	Unknown Saple		User Settings	7513.78	NA	0.975727	NA	NA	Response Low	NA		4.77868	1
M19	Unknown Saple		User Settings	58670.6	NA	3.4841	NA	NA		NA		4.77673	1
M20	Unknown Saple		User Settings	1.1157e+06	NA	55.3133	NA	NA		NA		4.78168	1
M21	Unknown Saple		User Settings	NF	NA	NF	NF	NF	Not Found	NA		NF	1
M22	Unknown Saple		User Settings	NF	NA	NF	NF	NF	Not Found	NA		NF	1
M23	Unknown Saple		User Settings	NF	NA	NF	NF	NF	Not Found	NA		NF	1
M24	Unknown Saple		User Settings	7901.2	NA	0.994723	NA	NA	Response Low	NA		4.78305	1
M25	Unknown Saple		User Settings	10664.7	NA	1.13022	NA	NA		NA		4.73737	1
M26	Unknown Saple		User Settings	NF	NA	NF	NF	NF	Not Found	NA		NF	1
M27	Unknown Saple		User Settings	NF	NA	NF	NF	NF	Not Found	NA		NF	1
M28	Unknown Saple		User Settings	NF	NA	NF	NF	NF	Not Found	NA		NF	1
M29	Unknown Saple		User Settings	NF	NA	NF	NF	NF	Not Found	NA		NF	1
M30	Unknown Saple		User Settings	NF	NA	NF	NF	NF	Not Found	NA		NF	1
M31	Unknown Saple		User Settings	NF	NA	NF	NF	NF	Not Found	NA		NF	1
M32	Unknown Saple		User Settings	NF	NA	NF	NF	NF	Not Found	NA		NF	1
M33	Unknown Saple		User Settings	NF	NA	NF	NF	NF	Not Found	NA		NF	1
M34	Unknown Saple		User Settings	NF	NA	NF	NF	NF	Not Found	NA		NF	1
M35	Unknown Saple		User Settings	NF	NA	NF	NF	NF	Not Found	NA		NF	1
M36	Unknown Saple		User Settings	NF	NA	NF	NF	NF	Not Found	NA		NF	1
M37	Unknown Saple		User Settings	NF	NA	NF	NF	NF	Not Found	NA		NF	1
M38	Unknown Saple		User Settings	NF	NA	NF	NF	NF	Not Found	NA		NF	1
M39	Unknown Saple		User Settings	NF	NA	NF	NF	NF	Not Found	NA		NF	1
M40	Unknown Saple		User Settings	NF	NA	NF	NF	NF	Not Found	NA		NF	1
M41	Unknown Saple		User Settings	NF	NA	NF	NF	NF	Not Found	NA		NF	1
M42	Unknown Saple		User Settings	NF	NA	NF	NF	NF	Not Found	NA		NF	1
M43	Unknown Saple		User Settings	NF	NA	NF	NF	NF	Not Found	NA		NF	1
M44	Unknown Saple		User Settings	NF	NA	NF	NF	NF	Not Found	NA		NF	1
M45	Unknown Saple		User Settings	6478.81	NA	0.924979	NA	NA	Response Low	NA		4.55895	1
M46	Unknown Saple		User Settings	NF	NA	NF	NF	NF	Not Found	NA		NF	1
M47	Unknown Saple		User Settings	NF	NA	NF	NF	NF	Not Found	NA		NF	1
M48	Unknown Saple		User Settings	NF	NA	NF	NF	NF	Not Found	NA		NF	1
M49	Unknown Saple		User Settings	NF	NA	NF	NF	NF	Not Found	NA		NF	1
M50	Unknown Saple		User Settings	NF	NA	NF	NF	NF	Not Found	NA		NF	1
QC1	Unknown Sample		User Settings	NF	NA	NF	NF	NF	Not Found	NA		NF	1
QC1-1	Unknown Sample		User Settings	NF	NA	NF	NF	NF	Not Found	NA		NF	1
QC1-2	Unknown Sample		User Settings	94534.4	NA	5.24262	NA	NA		NA		4.77832	1
QC1-3	Unknown Sample		User Settings	1.69058e+06	NA	83.5015	NA	NA		NA		4.77863	1
QC1-4	Unknown Sample		User Settings	1.74928e+07	NA	858.334	NA	NA		NA		4.78307	1
Q11	Unknown Sample		User Settings	85892	NA	4.81885	NA	NA		NA		4.79259	1
Q13	Unknown Sample		User Settings	61249.4	NA	3.61055	NA	NA		NA		4.78847	1
Q14	Unknown Sample		User Settings	4.67494e+06	NA	229.834	NA	NA		NA		4.77827	1
Q15	Unknown Sample		User Settings	395399	NA	19.9949	NA	NA		NA		4.77286	1
Q16	Unknown Sample		User Settings	6451.3	NA	0.92363	NA	NA	Response Low	NA		4.78213	1
Q17	Unknown Sample		User Settings	53685.6	NA	3.23968	NA	NA		NA		4.78552	1
Q18	Unknown Sample		User Settings	NF	NA	NF	NF	NF	Not Found	NA		NF	1
Q19	Unknown Sample		User Settings	56799.6	NA	3.39236	NA	NA		NA		4.77439	1
QC2	Unknown Sample		User Settings	41047.6	NA	2.61999	NA	NA		NA		4.77201	1
Q20	Unknown Sample		User Settings	1.13535e+06	NA	56.2768	NA	NA		NA		4.78283	1
Q21	Unknown Sample		User Settings	NF	NA	NF	NF	NF	Not Found	NA		NF	1
Q22	Unknown Sample		User Settings	NF	NA	NF	NF	NF	Not Found	NA		NF	1
Q23	Unknown Sample		User Settings	69964	NA	4.03785	NA	NA		NA		4.77891	1
Q24	Unknown Sample		User Settings	9252.52	NA	1.06098	NA	NA		NA		4.77766	1
Q25	Unknown Sample		User Settings	NF	NA	NF	NF	NF	Not Found	NA		NF	1
Q26	Unknown Sample		User Settings	NF	NA	NF	NF	NF	Not Found	NA		NF	1
Q27	Unknown Sample		User Settings	NF	NA	NF	NF	NF	Not Found	NA		NF	1
Q28	Unknown Sample		User Settings	NF	NA	NF	NF	NF	Not Found	NA		NF	1
Q29	Unknown Sample		User Settings	NF	NA	NF	NF	NF	Not Found	NA		NF	1
QC3	Unknown Sample		User Settings	1.48259e+06	NA	73.3032	NA	NA		NA		4.77486	1
Q30	Unknown Sample		User Settings	NF	NA	NF	NF	NF	Not Found	NA		NF	1
Q31	Unknown Sample		User Settings	NF	NA	NF	NF	NF	Not Found	NA		NF	1
Q32	Unknown Sample		User Settings	NF	NA	NF	NF	NF	Not Found	NA		NF	1
Q33	Unknown Sample		User Settings	NF	NA	NF	NF	NF	Not Found	NA		NF	1
Q34	Unknown Sample		User Settings	NF	NA	NF	NF	NF	Not Found	NA		NF	1
Q35	Unknown Sample		User Settings	NF	NA	NF	NF	NF	Not Found	NA		NF	1
Q36	Unknown Sample		User Settings	NF	NA	NF	NF	NF	Not Found	NA		NF	1
Q37	Unknown Sample		User Settings	NF	NA	NF	NF	NF	Not Found	NA		NF	1
Q38	Unknown Sample		User Settings	NF	NA	NF	NF	NF	Not Found	NA		NF	1
Q39	Unknown Sample		User Settings	NF	NA	NF	NF	NF	Not Found	NA		NF	1
QC4	Unknown Sample		User Settings	1.58416e+07	NA	777.368	NA	NA		NA		4.78299	1
Q40	Unknown Sample		User Settings	NF	NA	NF	NF	NF	Not Found	NA		NF	1
Q41	Unknown Sample		User Settings	NF	NA	NF	NF	NF	Not Found	NA		NF	1
Q42	Unknown Sample		User Settings	NF	NA	NF	NF	NF	Not Found	NA		NF	1
Q43	Unknown Sample		User Settings	NF	NA	NF	NF	NF	Not Found	NA		NF	1
Q44	Unknown Sample		User Settings	NF	NA	NF	NF	NF	Not Found	NA		NF	1
Q45	Unknown Sample		User Settings	NF	NA	NF	NF	NF	Not Found	NA		NF	1
Q46	Unknown Sample		User Settings	NF	NA	NF	NF	NF	Not Found	NA		NF	1
Q47	Unknown Sample		User Settings	NF	NA	NF	NF	NF	Not Found	NA		NF	1
Q48	Unknown Sample		User Settings	NF	NA	NF	NF	NF	Not Found	NA		NF	1
Q49	Unknown Sample		User Settings	NF	NA	NF	NF	NF	Not Found	NA		NF	1
Q50	Unknown Sample		User Settings	NF	NA	NF	NF	NF	Not Found	NA		NF	1
Q1	Unknown Sample		User Settings	166074	NA	8.75041	NA	NA		NA		4.78304	1
Q10	Unknown Sample		User Settings	39334.3	NA	2.53599	NA	NA		NA		4.78434	1
Q2	Unknown Sample		User Settings	294188	NA	15.0323	NA	NA		NA		4.78784	1
Q3	Unknown Sample		User Settings	2.68764e+07	NA	1318.44	NA	NA		NA		4.78278	1
Q4	Unknown Sample		User Settings	1.42244e+06	NA	70.3537	NA	NA		NA		4.78545	1
Q5	Unknown Sample		User Settings	421991	NA	21.2988	NA	NA		NA		4.78404	1
Q6	Unknown Sample		User Settings	1.16454e+06	NA	57.7084	NA	NA		NA		4.78133	1
Q7	Unknown Sample		User Settings	572740	NA	28.6905	NA	NA		NA		4.77963	1
Q8	Unknown Sample		User Settings	249950	NA	12.8631	NA	NA		NA		4.78219	1
Q9	Unknown Sample		User Settings	199848	NA	10.4065	NA	NA		NA		4.77305	1
Created By:
User Name		Full Name		Date
Thermo				8/22/2016 6:54:28 PM

## Sheet: amygdain
Component Name		Curve Index	Weighting Index	Origin Index	Equation
KXRG		Linear	1/X^2	Ignore	Y = -16143+74440.1*X R^2 = 0.9964
					Specified	Calculated
Filename	Sample Type	Sample Name	Integ. Type	Area	Amount	Amount	%Diff	%RSD-AMT	Peak Status	Level	Units	RT	Sample ID
F1	Std Bracket Sample		User Settings	NF	0.3	NF	NF	NF	Not Found	1		NF	1
F1-1	Std Bracket Sample		User Settings	6125.54	0.3	0.299147	-0.0028445	2	Response Low	1		4.06876	1
F2	Std Bracket Sample		User Settings	12613.8	1	0.386308	-0.613692	NA	Excluded	2		4.05003	1
F2-1	Std Bracket Sample		User Settings	31068.6	1	0.634223	-0.365777	NA	Excluded	2		4.04645	1
F3	Std Bracket Sample		User Settings	159711	3	2.36235	-0.21255	NA	Excluded	3		4.03224	1
F4	Std Bracket Sample		User Settings	674302	10	9.27518	-0.0724825	0.0849101		4		4.03458	1
F5	Std Bracket Sample		User Settings	2.11434e+06	30	28.6202	-0.0459943	0.0502488		5		4.03281	1
F6	Std Bracket Sample		User Settings	7.0283e+06	100	94.6323	-0.0536766	0.0485708		6		4.03379	1
F7	Std Bracket Sample		User Settings	2.15117e+07	300	289.197	-0.0360084	0.12299		7		4.03826	1
F8	Std Bracket Sample		User Settings	7.11251e+07	1000	955.684	-0.0443157	0.0487315		8		4.03309	1
F9	Std Bracket Sample		User Settings	2.08464e+08	3000	2800.65	-0.0664515	0.0677921		9		4.03506	1
Z1	Std Bracket Sample		User Settings	NF	0.3	NF	NF	NF	Not Found	1		NF	1
Z1-1	Std Bracket Sample		User Settings	NF	0.3	NF	NF	NF	Not Found	1		NF	1
Z2	Std Bracket Sample		User Settings	28911.2	1	0.605241	-0.394759	NA	Excluded	2		4.03682	1
Z2-1	Std Bracket Sample		User Settings	23742.6	1	0.535808	-0.464192	NA	Excluded	2		4.03653	1
Z3	Std Bracket Sample		User Settings	215829	3	3.11623	0.0387418	0		3		4.04234	1
Z4	Std Bracket Sample		User Settings	762507	10	10.4601	0.046009	0.0849101		4		4.04204	1
Z5	Std Bracket Sample		User Settings	2.27132e+06	30	30.7289	0.0242973	0.0502488		5		4.04104	1
Z6	Std Bracket Sample		User Settings	7.52938e+06	100	101.364	0.0136377	0.0485708		6		4.03786	1
Z7	Std Bracket Sample		User Settings	2.56128e+07	300	344.29	0.147633	0.12299		7		4.03653	1
Z8	Std Bracket Sample		User Settings	7.62029e+07	1000	1023.9	0.0238975	0.0487315		8		4.04094	1
Z9	Std Bracket Sample		User Settings	2.29458e+08	3000	3082.67	0.0275567	0.0677921	Response High	9		4.04222	1
JC7	Unknown Sample		User Settings	NF	NA	NF	NF	NF	Not Found	NA		NF	1
JC8	Unknown Sample		User Settings	NF	NA	NF	NF	NF	Not Found	NA		NF	1
JC9	Unknown Sample		User Settings	NF	NA	NF	NF	NF	Not Found	NA		NF	1
JC10	Unknown Sample		User Settings	NF	NA	NF	NF	NF	Not Found	NA		NF	1
JC11	Unknown Sample		User Settings	NF	NA	NF	NF	NF	Not Found	NA		NF	1
JC12	Unknown Sample		User Settings	NF	NA	NF	NF	NF	Not Found	NA		NF	1
JC13	Unknown Sample		User Settings	NF	NA	NF	NF	NF	Not Found	NA		NF	1
JC14	Unknown Sample		User Settings	NF	NA	NF	NF	NF	Not Found	NA		NF	1
JC1	Unknown Sample		User Settings	NF	NA	NF	NF	NF	Not Found	NA		NF	1
JC2	Unknown Sample		User Settings	NF	NA	NF	NF	NF	Not Found	NA		NF	1
JC3	Unknown Sample		User Settings	NF	NA	NF	NF	NF	Not Found	NA		NF	1
JC4	Unknown Sample		User Settings	4076.27	NA	0.271617	NA	NA	Response Low	NA		3.99646	1
JC5	Unknown Sample		User Settings	NF	NA	NF	NF	NF	Not Found	NA		NF	1
JC6	Unknown Sample		User Settings	NF	NA	NF	NF	NF	Not Found	NA		NF	1
M1	Unknown Saple		User Settings	1.63516e+07	NA	219.878	NA	NA		NA		4.02938	1
M2	Unknown Saple		User Settings	2.12455e+07	NA	285.621	NA	NA		NA		4.02921	1
M3	Unknown Saple		User Settings	3.20626e+08	NA	4307.38	NA	NA	Response High	NA		4.03319	1
M4	Unknown Saple		User Settings	4.39074e+07	NA	590.052	NA	NA		NA		4.03401	1
M5	Unknown Saple		User Settings	2.19608e+07	NA	295.23	NA	NA		NA		4.02964	1
M6	Unknown Saple		User Settings	2.80363e+07	NA	376.846	NA	NA		NA		4.0338	1
M7	Unknown Saple		User Settings	1.61396e+07	NA	217.03	NA	NA		NA		4.03448	1
M8	Unknown Saple		User Settings	1.22545e+07	NA	164.839	NA	NA		NA		4.0287	1
M9	Unknown Saple		User Settings	6.39905e+06	NA	86.1792	NA	NA		NA		4.02855	1
M10	Unknown Saple		User Settings	3.00656e+06	NA	40.6058	NA	NA		NA		4.03402	1
M11	Unknown Saple		User Settings	3.51164e+06	NA	47.391	NA	NA		NA		4.02858	1
M13	Unknown Saple		User Settings	3.06444e+06	NA	41.3834	NA	NA		NA		4.0245	1
M14	Unknown Saple		User Settings	3.22399e+07	NA	433.315	NA	NA		NA		4.03392	1
M15	Unknown Saple		User Settings	4.9062e+06	NA	66.125	NA	NA		NA		4.02826	1
M16	Unknown Saple		User Settings	2.04886e+06	NA	27.7404	NA	NA		NA		4.03266	1
M17	Unknown Saple		User Settings	1.14255e+06	NA	15.5654	NA	NA		NA		4.02761	1
M18	Unknown Saple		User Settings	1.53612e+06	NA	20.8526	NA	NA		NA		4.02872	1
M19	Unknown Saple		User Settings	2.69862e+06	NA	36.4691	NA	NA		NA		4.02769	1
M20	Unknown Saple		User Settings	1.86824e+06	NA	25.3141	NA	NA		NA		4.02843	1
M21	Unknown Saple		User Settings	178681	NA	2.6172	NA	NA		NA		4.02615	1
M22	Unknown Saple		User Settings	50256.2	NA	0.891981	NA	NA		NA		4.02929	1
M23	Unknown Saple		User Settings	212847	NA	3.07617	NA	NA		NA		4.03442	1
M24	Unknown Saple		User Settings	175481	NA	2.57421	NA	NA		NA		4.02924	1
M25	Unknown Saple		User Settings	358679	NA	5.03522	NA	NA		NA		4.03315	1
M26	Unknown Saple		User Settings	NF	NA	NF	NF	NF	Not Found	NA		NF	1
M27	Unknown Saple		User Settings	10806.7	NA	0.362032	NA	NA		NA		4.02382	1
M28	Unknown Saple		User Settings	13113.2	NA	0.393017	NA	NA		NA		4.04169	1
M29	Unknown Saple		User Settings	8577.46	NA	0.332085	NA	NA		NA		3.97037	1
M30	Unknown Saple		User Settings	NF	NA	NF	NF	NF	Not Found	NA		NF	1
M31	Unknown Saple		User Settings	NF	NA	NF	NF	NF	Not Found	NA		NF	1
M32	Unknown Saple		User Settings	NF	NA	NF	NF	NF	Not Found	NA		NF	1
M33	Unknown Saple		User Settings	4477.08	NA	0.277002	NA	NA	Response Low	NA		4.04101	1
M34	Unknown Saple		User Settings	6899.58	NA	0.309545	NA	NA		NA		4.03214	1
M35	Unknown Saple		User Settings	39722.3	NA	0.750473	NA	NA		NA		4.0414	1
M36	Unknown Saple		User Settings	6090.66	NA	0.298678	NA	NA	Response Low	NA		4.02422	1
M37	Unknown Saple		User Settings	417595	NA	5.82667	NA	NA		NA		4.03659	1
M38	Unknown Saple		User Settings	NF	NA	NF	NF	NF	Not Found	NA		NF	1
M39	Unknown Saple		User Settings	NF	NA	NF	NF	NF	Not Found	NA		NF	1
M40	Unknown Saple		User Settings	NF	NA	NF	NF	NF	Not Found	NA		NF	1
M41	Unknown Saple		User Settings	NF	NA	NF	NF	NF	Not Found	NA		NF	1
M42	Unknown Saple		User Settings	4212.38	NA	0.273446	NA	NA	Response Low	NA		3.88128	1
M43	Unknown Saple		User Settings	6905.21	NA	0.30962	NA	NA		NA		4.02805	1
M44	Unknown Saple		User Settings	NF	NA	NF	NF	NF	Not Found	NA		NF	1
M45	Unknown Saple		User Settings	NF	NA	NF	NF	NF	Not Found	NA		NF	1
M46	Unknown Saple		User Settings	5067.47	NA	0.284933	NA	NA	Response Low	NA		4.03317	1
M47	Unknown Saple		User Settings	5349.78	NA	0.288725	NA	NA	Response Low	NA		4.06329	1
M48	Unknown Saple		User Settings	NF	NA	NF	NF	NF	Not Found	NA		NF	1
M49	Unknown Saple		User Settings	NF	NA	NF	NF	NF	Not Found	NA		NF	1
M50	Unknown Saple		User Settings	33616.4	NA	0.668448	NA	NA		NA		4.03377	1
QC1	Unknown Sample		User Settings	20009.9	NA	0.485665	NA	NA		NA		4.04812	1
QC1-1	Unknown Sample		User Settings	21559.2	NA	0.506476	NA	NA		NA		4.02927	1
QC1-2	Unknown Sample		User Settings	554513	NA	7.66598	NA	NA		NA		4.03339	1
QC1-3	Unknown Sample		User Settings	6.00476e+06	NA	80.8825	NA	NA		NA		4.0331	1
QC1-4	Unknown Sample		User Settings	5.9442e+07	NA	798.738	NA	NA		NA		4.042	1
Q11	Unknown Sample		User Settings	4.93727e+06	NA	66.5423	NA	NA		NA		4.03853	1
Q13	Unknown Sample		User Settings	4.23356e+06	NA	57.0889	NA	NA		NA		4.03409	1
Q14	Unknown Sample		User Settings	3.94577e+07	NA	530.277	NA	NA		NA		4.03839	1
Q15	Unknown Sample		User Settings	5.76202e+06	NA	77.6217	NA	NA		NA		4.03744	1
Q16	Unknown Sample		User Settings	1.02037e+06	NA	13.9241	NA	NA		NA		4.03215	1
Q17	Unknown Sample		User Settings	2.06252e+06	NA	27.924	NA	NA		NA		4.03672	1
Q18	Unknown Sample		User Settings	1.12783e+06	NA	15.3677	NA	NA		NA		4.03267	1
Q19	Unknown Sample		User Settings	3.01908e+06	NA	40.774	NA	NA		NA		4.03364	1
QC2	Unknown Sample		User Settings	565552	NA	7.81427	NA	NA		NA		4.03213	1
Q20	Unknown Sample		User Settings	2.27628e+06	NA	30.7955	NA	NA		NA		4.03403	1
Q21	Unknown Sample		User Settings	240077	NA	3.44196	NA	NA		NA		4.03794	1
Q22	Unknown Sample		User Settings	102190	NA	1.58964	NA	NA		NA		4.02989	1
Q23	Unknown Sample		User Settings	227086	NA	3.26745	NA	NA		NA		4.03457	1
Q24	Unknown Sample		User Settings	224760	NA	3.2362	NA	NA		NA		4.03725	1
Q25	Unknown Sample		User Settings	384649	NA	5.38408	NA	NA		NA		4.02768	1
Q26	Unknown Sample		User Settings	12202	NA	0.380776	NA	NA		NA		4.01585	1
Q27	Unknown Sample		User Settings	5348.9	NA	0.288714	NA	NA	Response Low	NA		4.02322	1
Q28	Unknown Sample		User Settings	NF	NA	NF	NF	NF	Not Found	NA		NF	1
Q29	Unknown Sample		User Settings	NF	NA	NF	NF	NF	Not Found	NA		NF	1
QC3	Unknown Sample		User Settings	5.7987e+06	NA	78.1144	NA	NA		NA		4.0344	1
Q30	Unknown Sample		User Settings	NF	NA	NF	NF	NF	Not Found	NA		NF	1
Q31	Unknown Sample		User Settings	NF	NA	NF	NF	NF	Not Found	NA		NF	1
Q32	Unknown Sample		User Settings	NF	NA	NF	NF	NF	Not Found	NA		NF	1
Q33	Unknown Sample		User Settings	NF	NA	NF	NF	NF	Not Found	NA		NF	1
Q34	Unknown Sample		User Settings	NF	NA	NF	NF	NF	Not Found	NA		NF	1
Q35	Unknown Sample		User Settings	6905.66	NA	0.309626	NA	NA		NA		4.03309	1
Q36	Unknown Sample		User Settings	NF	NA	NF	NF	NF	Not Found	NA		NF	1
Q37	Unknown Sample		User Settings	NF	NA	NF	NF	NF	Not Found	NA		NF	1
Q38	Unknown Sample		User Settings	NF	NA	NF	NF	NF	Not Found	NA		NF	1
Q39	Unknown Sample		User Settings	NF	NA	NF	NF	NF	Not Found	NA		NF	1
QC4	Unknown Sample		User Settings	5.71474e+07	NA	767.914	NA	NA		NA		4.03301	1
Q40	Unknown Sample		User Settings	NF	NA	NF	NF	NF	Not Found	NA		NF	1
Q41	Unknown Sample		User Settings	NF	NA	NF	NF	NF	Not Found	NA		NF	1
Q42	Unknown Sample		User Settings	NF	NA	NF	NF	NF	Not Found	NA		NF	1
Q43	Unknown Sample		User Settings	NF	NA	NF	NF	NF	Not Found	NA		NF	1
Q44	Unknown Sample		User Settings	NF	NA	NF	NF	NF	Not Found	NA		NF	1
Q45	Unknown Sample		User Settings	NF	NA	NF	NF	NF	Not Found	NA		NF	1
Q46	Unknown Sample		User Settings	NF	NA	NF	NF	NF	Not Found	NA		NF	1
Q47	Unknown Sample		User Settings	NF	NA	NF	NF	NF	Not Found	NA		NF	1
Q48	Unknown Sample		User Settings	NF	NA	NF	NF	NF	Not Found	NA		NF	1
Q49	Unknown Sample		User Settings	NF	NA	NF	NF	NF	Not Found	NA		NF	1
Q50	Unknown Sample		User Settings	32072	NA	0.647702	NA	NA		NA		4.04645	1
Q1	Unknown Sample		User Settings	1.72044e+07	NA	231.335	NA	NA		NA		4.03307	1
Q10	Unknown Sample		User Settings	5.23737e+06	NA	70.5738	NA	NA		NA		4.03943	1
Q2	Unknown Sample		User Settings	1.72564e+07	NA	232.032	NA	NA		NA		4.03373	1
Q3	Unknown Sample		User Settings	3.93948e+08	NA	5292.37	NA	NA	Response High	NA		4.03399	1
Q4	Unknown Sample		User Settings	3.09946e+07	NA	416.587	NA	NA		NA		4.0322	1
Q5	Unknown Sample		User Settings	1.97007e+07	NA	264.869	NA	NA		NA		4.02963	1
Q6	Unknown Sample		User Settings	3.63913e+07	NA	489.083	NA	NA		NA		4.03225	1
Q7	Unknown Sample		User Settings	2.09895e+07	NA	282.182	NA	NA		NA		4.03888	1
Q8	Unknown Sample		User Settings	1.11422e+07	NA	149.898	NA	NA		NA		4.03281	1
Q9	Unknown Sample		User Settings	9.10466e+06	NA	122.525	NA	NA		NA		4.02871	1
Created By:
User Name		Full Name		Date
Thermo				8/22/2016 6:46:45 PM

## Sheet: rosmarinic acid
Component Name		Curve Index	Weighting Index	Origin Index	Equation
MDXS		Linear	1/X^2	Ignore	Y = -38318.7+153952*X R^2 = 0.9932
					Specified	Calculated
Filename	Sample Type	Sample Name	Integ. Type	Area	Amount	Amount	%Diff	%RSD-AMT	Peak Status	Level	Units	RT	Sample ID
F1	Std Bracket Sample		User Settings	6115.18	0.3	0.288623	-0.0379246	0.561193	Response Low	1		4.52382	1
F1	Std Bracket Sample		User Settings	6115.18	0.3	0.288623	-0.0379246	0.561193	Response Low	1		4.52382	1
F1-1	Std Bracket Sample		User Settings	10318	0.3	0.315922	0.0530739	0.561193		1		4.49694	1
F2	Std Bracket Sample		User Settings	64024.8	1	0.664777	-0.335223	NA	Excluded	2		4.50945	1
F2-1	Std Bracket Sample		User Settings	46184.1	1	0.548892	-0.451108	NA	Excluded	2		4.5105	1
F3	Std Bracket Sample		User Settings	303939	3	2.22315	-0.258949	NA	Excluded	3		4.50915	1
F4	Std Bracket Sample		User Settings	1.3583e+06	10	9.07179	-0.0928211	0.115416		4		4.51185	1
F5	Std Bracket Sample		User Settings	4.17985e+06	30	27.3993	-0.0866888	0.109881		5		4.51894	1
F6	Std Bracket Sample		User Settings	1.50661e+07	100	98.1113	-0.0188868	0.0657082		6		4.51545	1
F7	Std Bracket Sample		User Settings	4.42756e+07	300	287.843	-0.0405229	0.126542		7		4.51547	1
F8	Std Bracket Sample		User Settings	1.49359e+08	1000	970.417	-0.0295831	0.0610179		8		4.51535	1
F9	Std Bracket Sample		User Settings	4.06499e+08	3000	2640.69	-0.119771	0.0681099		9		4.51673	1
Z1	Std Bracket Sample		User Settings	8948.78	0.3	0.307028	0.0234282	0.561193		1		4.51541	1
Z1-1	Std Bracket Sample		User Settings	NF	0.3	NF	NF	NF	Not Found	1		NF	1
Z2	Std Bracket Sample		User Settings	50976.3	1	0.580021	-0.419979	NA	Excluded	2		4.52739	1
Z2-1	Std Bracket Sample		User Settings	29028.9	1	0.43746	-0.56254	NA	Excluded	2		4.51877	1
Z3	Std Bracket Sample		User Settings	315776	3	2.30004	-0.23332	NA	Excluded	3		4.52846	1
Z4	Std Bracket Sample		User Settings	1.60651e+06	10	10.6841	0.0684099	0.115416		4		4.52875	1
Z5	Std Bracket Sample		User Settings	4.89056e+06	30	32.0158	0.0671923	0.109881		5		4.52776	1
Z6	Std Bracket Sample		User Settings	1.6538e+07	100	107.673	0.076726	0.0657082		6		4.52398	1
Z7	Std Bracket Sample		User Settings	5.29852e+07	300	344.417	0.148056	0.126542		7		4.52771	1
Z8	Std Bracket Sample		User Settings	1.62832e+08	1000	1057.93	0.0579324	0.0610179		8		4.52321	1
Z9	Std Bracket Sample		User Settings	4.47639e+08	3000	2907.91	-0.0306955	0.0681099		9		4.52834	1
JC7	Unknown Sample		User Settings	5068.67	NA	0.281825	NA	NA	Response Low	NA		4.51795	1
JC8	Unknown Sample		User Settings	NF	NA	NF	NF	NF	Not Found	NA		NF	1
JC9	Unknown Sample		User Settings	NF	NA	NF	NF	NF	Not Found	NA		NF	1
JC10	Unknown Sample		User Settings	NF	NA	NF	NF	NF	Not Found	NA		NF	1
JC11	Unknown Sample		User Settings	NF	NA	NF	NF	NF	Not Found	NA		NF	1
JC12	Unknown Sample		User Settings	NF	NA	NF	NF	NF	Not Found	NA		NF	1
JC13	Unknown Sample		User Settings	NF	NA	NF	NF	NF	Not Found	NA		NF	1
JC14	Unknown Sample		User Settings	NF	NA	NF	NF	NF	Not Found	NA		NF	1
JC1	Unknown Sample		User Settings	4441.53	NA	0.277751	NA	NA	Response Low	NA		4.55111	1
JC2	Unknown Sample		User Settings	NF	NA	NF	NF	NF	Not Found	NA		NF	1
JC3	Unknown Sample		User Settings	NF	NA	NF	NF	NF	Not Found	NA		NF	1
JC4	Unknown Sample		User Settings	NF	NA	NF	NF	NF	Not Found	NA		NF	1
JC5	Unknown Sample		User Settings	48076.1	NA	0.561182	NA	NA		NA		4.50907	1
JC6	Unknown Sample		User Settings	NF	NA	NF	NF	NF	Not Found	NA		NF	1
M1	Unknown Saple		User Settings	1.80724e+06	NA	11.9879	NA	NA		NA		4.51163	1
M2	Unknown Saple		User Settings	3.60319e+06	NA	23.6536	NA	NA		NA		4.51534	1
M3	Unknown Saple		User Settings	5.83812e+07	NA	379.467	NA	NA		NA		4.51456	1
M4	Unknown Saple		User Settings	7.65998e+06	NA	50.0047	NA	NA		NA		4.51591	1
M5	Unknown Saple		User Settings	3.48167e+06	NA	22.8643	NA	NA		NA		4.511	1
M6	Unknown Saple		User Settings	3.33339e+06	NA	21.9011	NA	NA		NA		4.51573	1
M7	Unknown Saple		User Settings	1.59126e+06	NA	10.585	NA	NA		NA		4.51613	1
M8	Unknown Saple		User Settings	1.49028e+06	NA	9.9291	NA	NA		NA		4.51958	1
M9	Unknown Saple		User Settings	1.02098e+06	NA	6.88074	NA	NA		NA		4.51438	1
M10	Unknown Saple		User Settings	420337	NA	2.97922	NA	NA		NA		4.52073	1
M11	Unknown Saple		User Settings	739327	NA	5.05124	NA	NA		NA		4.51886	1
M13	Unknown Saple		User Settings	753403	NA	5.14267	NA	NA		NA		4.5198	1
M14	Unknown Saple		User Settings	2.62935e+06	NA	17.328	NA	NA		NA		4.52003	1
M15	Unknown Saple		User Settings	909044	NA	6.15365	NA	NA		NA		4.51019	1
M16	Unknown Saple		User Settings	420782	NA	2.98211	NA	NA		NA		4.51433	1
M17	Unknown Saple		User Settings	366133	NA	2.62714	NA	NA		NA		4.51789	1
M18	Unknown Saple		User Settings	431204	NA	3.04981	NA	NA		NA		4.51544	1
M19	Unknown Saple		User Settings	861222	NA	5.84302	NA	NA		NA		4.52243	1
M20	Unknown Saple		User Settings	4.85847e+06	NA	31.8074	NA	NA		NA		4.51871	1
M21	Unknown Saple		User Settings	300431	NA	2.20037	NA	NA		NA		4.51643	1
M22	Unknown Saple		User Settings	71499	NA	0.713327	NA	NA		NA		4.52849	1
M23	Unknown Saple		User Settings	416337	NA	2.95324	NA	NA		NA		4.52025	1
M24	Unknown Saple		User Settings	350935	NA	2.52842	NA	NA		NA		4.51536	1
M25	Unknown Saple		User Settings	460051	NA	3.23719	NA	NA		NA		4.51897	1
M26	Unknown Saple		User Settings	7105.93	NA	0.295058	NA	NA	Response Low	NA		4.50624	1
M27	Unknown Saple		User Settings	327854	NA	2.37849	NA	NA		NA		4.51912	1
M28	Unknown Saple		User Settings	12428	NA	0.329628	NA	NA		NA		4.51918	1
M29	Unknown Saple		User Settings	22004.7	NA	0.391834	NA	NA		NA		4.50522	1
M30	Unknown Saple		User Settings	5478.67	NA	0.284488	NA	NA	Response Low	NA		4.52341	1
M31	Unknown Saple		User Settings	NF	NA	NF	NF	NF	Not Found	NA		NF	1
M32	Unknown Saple		User Settings	7384.19	NA	0.296866	NA	NA	Response Low	NA		4.50999	1
M33	Unknown Saple		User Settings	NF	NA	NF	NF	NF	Not Found	NA		NF	1
M34	Unknown Saple		User Settings	7244.8	NA	0.29596	NA	NA	Response Low	NA		4.74527	1
M35	Unknown Saple		User Settings	124121	NA	1.05514	NA	NA		NA		4.51831	1
M36	Unknown Saple		User Settings	29073.7	NA	0.437751	NA	NA		NA		4.50113	1
M37	Unknown Saple		User Settings	26131.2	NA	0.418637	NA	NA		NA		4.5135	1
M38	Unknown Saple		User Settings	12589	NA	0.330674	NA	NA		NA		4.50555	1
M39	Unknown Saple		User Settings	10238	NA	0.315403	NA	NA		NA		4.47442	1
M40	Unknown Saple		User Settings	21458.8	NA	0.388288	NA	NA		NA		4.49726	1
M41	Unknown Saple		User Settings	NF	NA	NF	NF	NF	Not Found	NA		NF	1
M42	Unknown Saple		User Settings	NF	NA	NF	NF	NF	Not Found	NA		NF	1
M43	Unknown Saple		User Settings	49049.7	NA	0.567506	NA	NA		NA		4.5008	1
M44	Unknown Saple		User Settings	34832.2	NA	0.475155	NA	NA		NA		4.51078	1
M45	Unknown Saple		User Settings	12328.9	NA	0.328984	NA	NA		NA		4.50546	1
M46	Unknown Saple		User Settings	5720.39	NA	0.286058	NA	NA	Response Low	NA		4.54604	1
M47	Unknown Saple		User Settings	NF	NA	NF	NF	NF	Not Found	NA		NF	1
M48	Unknown Saple		User Settings	NF	NA	NF	NF	NF	Not Found	NA		NF	1
M49	Unknown Saple		User Settings	8054.67	NA	0.301221	NA	NA		NA		4.51501	1
M50	Unknown Saple		User Settings	6194.58	NA	0.289138	NA	NA	Response Low	NA		4.50651	1
QC1	Unknown Sample		User Settings	42042.9	NA	0.521993	NA	NA		NA		4.49859	1
QC1-1	Unknown Sample		User Settings	37262.7	NA	0.490943	NA	NA		NA		4.51539	1
QC1-2	Unknown Sample		User Settings	1.27735e+06	NA	8.54601	NA	NA		NA		4.51952	1
QC1-3	Unknown Sample		User Settings	1.28136e+07	NA	83.4804	NA	NA		NA		4.51982	1
QC1-4	Unknown Sample		User Settings	1.23332e+08	NA	801.36	NA	NA		NA		4.51982	1
Q11	Unknown Sample		User Settings	555218	NA	3.85535	NA	NA		NA		4.5207	1
Q13	Unknown Sample		User Settings	562707	NA	3.904	NA	NA		NA		4.51631	1
Q14	Unknown Sample		User Settings	2.15163e+06	NA	14.2249	NA	NA		NA		4.5153	1
Q15	Unknown Sample		User Settings	483010	NA	3.38632	NA	NA		NA		4.51881	1
Q16	Unknown Sample		User Settings	271092	NA	2.0098	NA	NA		NA		4.51887	1
Q17	Unknown Sample		User Settings	412882	NA	2.9308	NA	NA		NA		4.52701	1
Q18	Unknown Sample		User Settings	310861	NA	2.26811	NA	NA		NA		4.51434	1
Q19	Unknown Sample		User Settings	483609	NA	3.39021	NA	NA		NA		4.51531	1
QC2	Unknown Sample		User Settings	1.09489e+06	NA	7.36084	NA	NA		NA		4.51796	1
Q20	Unknown Sample		User Settings	1.49975e+06	NA	9.99059	NA	NA		NA		4.5154	1
Q21	Unknown Sample		User Settings	34640.2	NA	0.473909	NA	NA		NA		4.51931	1
Q22	Unknown Sample		User Settings	19358.7	NA	0.374647	NA	NA		NA		4.49344	1
Q23	Unknown Sample		User Settings	105472	NA	0.933999	NA	NA		NA		4.52485	1
Q24	Unknown Sample		User Settings	141406	NA	1.16741	NA	NA		NA		4.52806	1
Q25	Unknown Sample		User Settings	131806	NA	1.10506	NA	NA		NA		4.52242	1
Q26	Unknown Sample		User Settings	11385.3	NA	0.322855	NA	NA		NA		4.47493	1
Q27	Unknown Sample		User Settings	7515.85	NA	0.297721	NA	NA	Response Low	NA		4.51796	1
Q28	Unknown Sample		User Settings	NF	NA	NF	NF	NF	Not Found	NA		NF	1
Q29	Unknown Sample		User Settings	46623.9	NA	0.551749	NA	NA		NA		4.50997	1
QC3	Unknown Sample		User Settings	1.17419e+07	NA	76.5191	NA	NA		NA		4.51607	1
Q30	Unknown Sample		User Settings	6273.49	NA	0.289651	NA	NA	Response Low	NA		4.64278	1
Q31	Unknown Sample		User Settings	8075.48	NA	0.301356	NA	NA		NA		4.5144	1
Q32	Unknown Sample		User Settings	8499.74	NA	0.304112	NA	NA		NA		4.51858	1
Q33	Unknown Sample		User Settings	6668.86	NA	0.292219	NA	NA	Response Low	NA		4.51028	1
Q34	Unknown Sample		User Settings	16964.7	NA	0.359096	NA	NA		NA		4.51344	1
Q35	Unknown Sample		User Settings	18776.7	NA	0.370866	NA	NA		NA		4.51446	1
Q36	Unknown Sample		User Settings	11035.3	NA	0.320581	NA	NA		NA		4.49737	1
Q37	Unknown Sample		User Settings	23690.3	NA	0.402783	NA	NA		NA		4.50909	1
Q38	Unknown Sample		User Settings	8079.45	NA	0.301382	NA	NA		NA		4.5109	1
Q39	Unknown Sample		User Settings	8736.62	NA	0.30565	NA	NA		NA		4.51439	1
QC4	Unknown Sample		User Settings	1.14517e+08	NA	744.102	NA	NA		NA		4.51974	1
Q40	Unknown Sample		User Settings	NF	NA	NF	NF	NF	Not Found	NA		NF	1
Q41	Unknown Sample		User Settings	8846.3	NA	0.306363	NA	NA		NA		4.51123	1
Q42	Unknown Sample		User Settings	32678.5	NA	0.461166	NA	NA		NA		4.51357	1
Q43	Unknown Sample		User Settings	46972.6	NA	0.554014	NA	NA		NA		4.4985	1
Q44	Unknown Sample		User Settings	21522.4	NA	0.388701	NA	NA		NA		4.5138	1
Q45	Unknown Sample		User Settings	25630.4	NA	0.415385	NA	NA		NA		4.50109	1
Q46	Unknown Sample		User Settings	45138.8	NA	0.542102	NA	NA		NA		4.50637	1
Q47	Unknown Sample		User Settings	7718.07	NA	0.299034	NA	NA	Response Low	NA		4.45996	1
Q48	Unknown Sample		User Settings	5568.93	NA	0.285074	NA	NA	Response Low	NA		4.53295	1
Q49	Unknown Sample		User Settings	11302.5	NA	0.322317	NA	NA		NA		4.51507	1
Q50	Unknown Sample		User Settings	NF	NA	NF	NF	NF	Not Found	NA		NF	1
Q1	Unknown Sample		User Settings	1.01119e+06	NA	6.81716	NA	NA		NA		4.51979	1
Q10	Unknown Sample		User Settings	401411	NA	2.85629	NA	NA		NA		4.52555	1
Q2	Unknown Sample		User Settings	1.6471e+06	NA	10.9477	NA	NA		NA		4.51985	1
Q3	Unknown Sample		User Settings	7.32996e+07	NA	476.37	NA	NA		NA		4.51981	1
Q4	Unknown Sample		User Settings	4.44891e+06	NA	29.147	NA	NA		NA		4.51802	1
Q5	Unknown Sample		User Settings	2.20736e+06	NA	14.5869	NA	NA		NA		4.51633	1
Q6	Unknown Sample		User Settings	2.9753e+06	NA	19.5751	NA	NA		NA		4.51808	1
Q7	Unknown Sample		User Settings	1.52908e+06	NA	10.1811	NA	NA		NA		4.525	1
Q8	Unknown Sample		User Settings	806622	NA	5.48835	NA	NA		NA		4.51893	1
Q9	Unknown Sample		User Settings	944700	NA	6.38525	NA	NA		NA		4.52345	1
Created By:
User Name		Full Name		Date
Thermo				8/22/2016 2:35:38 PM

## Sheet: schisandrol A
Component Name		Curve Index	Weighting Index	Origin Index	Equation
WWZCJ		Linear	1/X^2	Ignore	Y = -12626.1+55849.4*X R^2 = 0.9926
					Specified	Calculated
Filename	Sample Type	Sample Name	Integ. Type	Area	Amount	Amount	%Diff	%RSD-AMT	Peak Status	Level	Units	RT	Sample ID
F1	Std Bracket Sample		User Settings	4997.65	0.3	0.315559	0.0518636	0.562321		1		6.60542	1
F1	Std Bracket Sample		User Settings	4997.65	0.3	0.315559	0.0518636	0.562321		1		6.60542	1
F1-1	Std Bracket Sample		User Settings	NF	0.3	NF	NF	NF	Not Found	1		NF	1
F2	Std Bracket Sample		User Settings	32881.6	1	0.81483	-0.18517	NA	Excluded	2		6.60429	1
F2-1	Std Bracket Sample		User Settings	13891.7	1	0.474809	-0.525191	NA	Excluded	2		6.60545	1
F3	Std Bracket Sample		User Settings	154355	3	2.98985	-0.00338217	0.117701		3		6.60211	1
F4	Std Bracket Sample		User Settings	576268	10	10.5443	0.0544332	0.0422072		4		6.60216	1
F5	Std Bracket Sample		User Settings	1.47572e+06	30	26.6493	-0.11169	0.0113675		5		6.6058	1
F6	Std Bracket Sample		User Settings	5.5234e+06	100	99.1242	-0.00875847	0.0412372		6		6.60632	1
F7	Std Bracket Sample		User Settings	1.79322e+07	300	321.308	0.0710279	0.0249184		7		6.60205	1
F8	Std Bracket Sample		User Settings	6.3433e+07	1000	1136.01	0.136012	0.0421122		8		6.6061	1
F9	Std Bracket Sample		User Settings	1.81213e+08	3000	3244.9	0.0816318	0.0659766	Response High	9		6.60312	1
Z1	Std Bracket Sample		User Settings	3655.54	0.3	0.291528	-0.028239	0.562321	Response Low	1		6.61604	1
Z1-1	Std Bracket Sample		User Settings	3143.63	0.3	0.282362	-0.0587924	0.562321	Response Low	1		6.53974	1
Z2	Std Bracket Sample		User Settings	NF	1	NF	NF	NF	Not Found	2		NF	1
Z2-1	Std Bracket Sample		User Settings	29508.2	1	0.754427	-0.245573	NA	Excluded	2		6.60619	1
Z3	Std Bracket Sample		User Settings	128696	3	2.53042	-0.156527	0.117701		3		6.60744	1
Z4	Std Bracket Sample		User Settings	542136	10	9.93318	-0.00668201	0.0422072		4		6.60699	1
Z5	Std Bracket Sample		User Settings	1.49984e+06	30	27.0812	-0.0972934	0.0113675		5		6.61026	1
Z6	Std Bracket Sample		User Settings	5.20969e+06	100	93.5072	-0.0649281	0.0412372		6		6.61156	1
Z7	Std Bracket Sample		User Settings	1.73108e+07	300	310.182	0.0339384	0.0249184		7		6.60677	1
Z8	Std Bracket Sample		User Settings	5.97637e+07	1000	1070.31	0.0703129	0.0421122		8		6.60998	1
Z9	Std Bracket Sample		User Settings	1.65057e+08	3000	2955.63	-0.0147915	0.0659766		9		6.61081	1
JC7	Unknown Sample		User Settings	2308.33	NA	0.267406	NA	NA	Response Low	NA		6.58566	1
JC8	Unknown Sample		User Settings	2802.98	NA	0.276263	NA	NA	Response Low	NA		6.69737	1
JC9	Unknown Sample		User Settings	2260.22	NA	0.266545	NA	NA	Response Low	NA		6.38876	1
JC10	Unknown Sample		User Settings	NF	NA	NF	NF	NF	Not Found	NA		NF	1
JC11	Unknown Sample		User Settings	2880.46	NA	0.27765	NA	NA	Response Low	NA		6.59887	1
JC12	Unknown Sample		User Settings	3729.94	NA	0.29286	NA	NA	Response Low	NA		6.5409	1
JC13	Unknown Sample		User Settings	NF	NA	NF	NF	NF	Not Found	NA		NF	1
JC14	Unknown Sample		User Settings	2707.04	NA	0.274545	NA	NA	Response Low	NA		6.62137	1
JC1	Unknown Sample		User Settings	NF	NA	NF	NF	NF	Not Found	NA		NF	1
JC2	Unknown Sample		User Settings	NF	NA	NF	NF	NF	Not Found	NA		NF	1
JC3	Unknown Sample		User Settings	5380.83	NA	0.32242	NA	NA		NA		6.6068	1
JC4	Unknown Sample		User Settings	NF	NA	NF	NF	NF	Not Found	NA		NF	1
JC5	Unknown Sample		User Settings	2531.84	NA	0.271408	NA	NA	Response Low	NA		6.61284	1
JC6	Unknown Sample		User Settings	2715.84	NA	0.274703	NA	NA	Response Low	NA		6.61233	1
M1	Unknown Saple		User Settings	2.50784e+06	NA	45.1298	NA	NA		NA		6.60301	1
M2	Unknown Saple		User Settings	4.06788e+06	NA	73.0626	NA	NA		NA		6.60641	1
M3	Unknown Saple		User Settings	3.81357e+06	NA	68.5093	NA	NA		NA		6.6016	1
M4	Unknown Saple		User Settings	3.58458e+06	NA	64.4091	NA	NA		NA		6.60648	1
M5	Unknown Saple		User Settings	5.00013e+06	NA	89.755	NA	NA		NA		6.60567	1
M6	Unknown Saple		User Settings	965648	NA	17.5163	NA	NA		NA		6.60117	1
M7	Unknown Saple		User Settings	308500	NA	5.74986	NA	NA		NA		6.61537	1
M8	Unknown Saple		User Settings	1.43512e+06	NA	25.9224	NA	NA		NA		6.60215	1
M9	Unknown Saple		User Settings	304397	NA	5.6764	NA	NA		NA		6.60648	1
M10	Unknown Saple		User Settings	137792	NA	2.69328	NA	NA		NA		6.61049	1
M11	Unknown Saple		User Settings	149099	NA	2.89575	NA	NA		NA		6.60108	1
M13	Unknown Saple		User Settings	447920	NA	8.24621	NA	NA		NA		6.59684	1
M14	Unknown Saple		User Settings	5.00047e+06	NA	89.7611	NA	NA		NA		6.60599	1
M15	Unknown Saple		User Settings	1.12605e+06	NA	20.3883	NA	NA		NA		6.60187	1
M16	Unknown Saple		User Settings	329669	NA	6.1289	NA	NA		NA		6.60192	1
M17	Unknown Saple		User Settings	48579.6	NA	1.09591	NA	NA		NA		6.60554	1
M18	Unknown Saple		User Settings	2618.93	NA	0.272967	NA	NA	Response Low	NA		6.59908	1
M19	Unknown Saple		User Settings	803061	NA	14.6051	NA	NA		NA		6.60328	1
M20	Unknown Saple		User Settings	639426	NA	11.6752	NA	NA		NA		6.60867	1
M21	Unknown Saple		User Settings	298238	NA	5.56612	NA	NA		NA		6.61194	1
M22	Unknown Saple		User Settings	11573.8	NA	0.433307	NA	NA		NA		6.61326	1
M23	Unknown Saple		User Settings	85607.4	NA	1.7589	NA	NA		NA		6.60125	1
M24	Unknown Saple		User Settings	130884	NA	2.56959	NA	NA		NA		6.60097	1
M25	Unknown Saple		User Settings	378603	NA	7.00508	NA	NA		NA		6.61703	1
M26	Unknown Saple		User Settings	NF	NA	NF	NF	NF	Not Found	NA		NF	1
M27	Unknown Saple		User Settings	145718	NA	2.8352	NA	NA		NA		6.60299	1
M28	Unknown Saple		User Settings	2924.07	NA	0.278431	NA	NA	Response Low	NA		6.60907	1
M29	Unknown Saple		User Settings	7403.07	NA	0.358629	NA	NA		NA		6.60157	1
M30	Unknown Saple		User Settings	3468.38	NA	0.288177	NA	NA	Response Low	NA		6.47064	1
M31	Unknown Saple		User Settings	4253.07	NA	0.302227	NA	NA		NA		6.80142	1
M32	Unknown Saple		User Settings	NF	NA	NF	NF	NF	Not Found	NA		NF	1
M33	Unknown Saple		User Settings	5841.86	NA	0.330675	NA	NA		NA		6.55822	1
M34	Unknown Saple		User Settings	2541.04	NA	0.271573	NA	NA	Response Low	NA		6.38595	1
M35	Unknown Saple		User Settings	62058.5	NA	1.33725	NA	NA		NA		6.60702	1
M36	Unknown Saple		User Settings	94252.6	NA	1.9137	NA	NA		NA		6.60093	1
M37	Unknown Saple		User Settings	4130.65	NA	0.300035	NA	NA		NA		6.61633	1
M38	Unknown Saple		User Settings	3839.71	NA	0.294826	NA	NA	Response Low	NA		6.57852	1
M39	Unknown Saple		User Settings	3934.3	NA	0.29652	NA	NA	Response Low	NA		6.58267	1
M40	Unknown Saple		User Settings	NF	NA	NF	NF	NF	Not Found	NA		NF	1
M41	Unknown Saple		User Settings	3598.88	NA	0.290514	NA	NA	Response Low	NA		6.63564	1
M42	Unknown Saple		User Settings	NF	NA	NF	NF	NF	Not Found	NA		NF	1
M43	Unknown Saple		User Settings	NF	NA	NF	NF	NF	Not Found	NA		NF	1
M44	Unknown Saple		User Settings	NF	NA	NF	NF	NF	Not Found	NA		NF	1
M45	Unknown Saple		User Settings	NF	NA	NF	NF	NF	Not Found	NA		NF	1
M46	Unknown Saple		User Settings	4080.91	NA	0.299145	NA	NA	Response Low	NA		6.73524	1
M47	Unknown Saple		User Settings	NF	NA	NF	NF	NF	Not Found	NA		NF	1
M48	Unknown Saple		User Settings	NF	NA	NF	NF	NF	Not Found	NA		NF	1
M49	Unknown Saple		User Settings	NF	NA	NF	NF	NF	Not Found	NA		NF	1
M50	Unknown Saple		User Settings	2942.92	NA	0.278769	NA	NA	Response Low	NA		6.64544	1
QC1	Unknown Sample		User Settings	33080.9	NA	0.818399	NA	NA		NA		6.6031	1
QC1-1	Unknown Sample		User Settings	6008.43	NA	0.333657	NA	NA		NA		6.60705	1
QC1-2	Unknown Sample		User Settings	400760	NA	7.40181	NA	NA		NA		6.59809	1
QC1-3	Unknown Sample		User Settings	4.36547e+06	NA	78.3911	NA	NA		NA		6.6025	1
QC1-4	Unknown Sample		User Settings	4.7439e+07	NA	849.636	NA	NA		NA		6.60239	1
Q11	Unknown Sample		User Settings	69441.7	NA	1.46945	NA	NA		NA		6.61205	1
Q13	Unknown Sample		User Settings	17912.5	NA	0.546803	NA	NA		NA		6.59347	1
Q14	Unknown Sample		User Settings	899668	NA	16.3349	NA	NA		NA		6.60682	1
Q15	Unknown Sample		User Settings	205308	NA	3.90217	NA	NA		NA		6.6097	1
Q16	Unknown Sample		User Settings	2557.2	NA	0.271862	NA	NA	Response Low	NA		6.59794	1
Q17	Unknown Sample		User Settings	4184.26	NA	0.300995	NA	NA		NA		6.60577	1
Q18	Unknown Sample		User Settings	89998.5	NA	1.83753	NA	NA		NA		6.60167	1
Q19	Unknown Sample		User Settings	7720.35	NA	0.36431	NA	NA		NA		6.60281	1
QC2	Unknown Sample		User Settings	431685	NA	7.95553	NA	NA		NA		6.60286	1
Q20	Unknown Sample		User Settings	13753.7	NA	0.472339	NA	NA		NA		6.5924	1
Q21	Unknown Sample		User Settings	NF	NA	NF	NF	NF	Not Found	NA		NF	1
Q22	Unknown Sample		User Settings	3635.75	NA	0.291174	NA	NA	Response Low	NA		6.75945	1
Q23	Unknown Sample		User Settings	NF	NA	NF	NF	NF	Not Found	NA		NF	1
Q24	Unknown Sample		User Settings	5199.36	NA	0.319171	NA	NA		NA		6.72272	1
Q25	Unknown Sample		User Settings	4548.32	NA	0.307514	NA	NA		NA		6.59002	1
Q26	Unknown Sample		User Settings	2944.61	NA	0.278799	NA	NA	Response Low	NA		6.74095	1
Q27	Unknown Sample		User Settings	4590.47	NA	0.308268	NA	NA		NA		6.71545	1
Q28	Unknown Sample		User Settings	4627.37	NA	0.308929	NA	NA		NA		6.79733	1
Q29	Unknown Sample		User Settings	3750.1	NA	0.293221	NA	NA	Response Low	NA		6.73997	1
QC3	Unknown Sample		User Settings	4.63666e+06	NA	83.2469	NA	NA		NA		6.60288	1
Q30	Unknown Sample		User Settings	2118.51	NA	0.264007	NA	NA	Response Low	NA		6.4561	1
Q31	Unknown Sample		User Settings	2785.93	NA	0.275958	NA	NA	Response Low	NA		6.67942	1
Q32	Unknown Sample		User Settings	2939.84	NA	0.278713	NA	NA	Response Low	NA		6.40821	1
Q33	Unknown Sample		User Settings	2328.6	NA	0.267769	NA	NA	Response Low	NA		6.61057	1
Q34	Unknown Sample		User Settings	NF	NA	NF	NF	NF	Not Found	NA		NF	1
Q35	Unknown Sample		User Settings	3559.26	NA	0.289804	NA	NA	Response Low	NA		6.78507	1
Q36	Unknown Sample		User Settings	4417.78	NA	0.305176	NA	NA		NA		6.48207	1
Q37	Unknown Sample		User Settings	NF	NA	NF	NF	NF	Not Found	NA		NF	1
Q38	Unknown Sample		User Settings	NF	NA	NF	NF	NF	Not Found	NA		NF	1
Q39	Unknown Sample		User Settings	2721.63	NA	0.274806	NA	NA	Response Low	NA		6.61674	1
QC4	Unknown Sample		User Settings	4.84138e+07	NA	867.09	NA	NA		NA		6.60229	1
Q40	Unknown Sample		User Settings	5652.85	NA	0.327291	NA	NA		NA		6.72238	1
Q41	Unknown Sample		User Settings	NF	NA	NF	NF	NF	Not Found	NA		NF	1
Q42	Unknown Sample		User Settings	2744.27	NA	0.275212	NA	NA	Response Low	NA		6.41429	1
Q43	Unknown Sample		User Settings	3345.74	NA	0.285981	NA	NA	Response Low	NA		6.5935	1
Q44	Unknown Sample		User Settings	NF	NA	NF	NF	NF	Not Found	NA		NF	1
Q45	Unknown Sample		User Settings	NF	NA	NF	NF	NF	Not Found	NA		NF	1
Q46	Unknown Sample		User Settings	3310.82	NA	0.285356	NA	NA	Response Low	NA		6.75081	1
Q47	Unknown Sample		User Settings	NF	NA	NF	NF	NF	Not Found	NA		NF	1
Q48	Unknown Sample		User Settings	3461.23	NA	0.288049	NA	NA	Response Low	NA		6.60865	1
Q49	Unknown Sample		User Settings	3556.7	NA	0.289758	NA	NA	Response Low	NA		6.40318	1
Q50	Unknown Sample		User Settings	NF	NA	NF	NF	NF	Not Found	NA		NF	1
Q1	Unknown Sample		User Settings	NF	NA	NF	NF	NF	Not Found	NA		NF	1
Q10	Unknown Sample		User Settings	5576.6	NA	0.325925	NA	NA		NA		6.61566	1
Q2	Unknown Sample		User Settings	23845.7	NA	0.653038	NA	NA		NA		6.62	1
Q3	Unknown Sample		User Settings	3.02681e+06	NA	54.4221	NA	NA		NA		6.61031	1
Q4	Unknown Sample		User Settings	139805	NA	2.72932	NA	NA		NA		6.60863	1
Q5	Unknown Sample		User Settings	9786.94	NA	0.401313	NA	NA		NA		6.58951	1
Q6	Unknown Sample		User Settings	176119	NA	3.37954	NA	NA		NA		6.60312	1
Q7	Unknown Sample		User Settings	125877	NA	2.47994	NA	NA		NA		6.60378	1
Q8	Unknown Sample		User Settings	219945	NA	4.16425	NA	NA		NA		6.59434	1
Q9	Unknown Sample		User Settings	15155.7	NA	0.497442	NA	NA		NA		6.59454	1
Created By:
User Name		Full Name		Date
Thermo				8/22/2016 4:05:11 PM

## Sheet: deoxyschizandrin
Component Name		Curve Index	Weighting Index	Origin Index	Equation
WWZJS		Linear	1/X^2	Ignore	Y = -27787+825355*X R^2 = 0.9914
					Specified	Calculated
Filename	Sample Type	Sample Name	Integ. Type	Area	Amount	Amount	%Diff	%RSD-AMT	Peak Status	Level	Units	RT	Sample ID
F1	Std Bracket Sample		User Settings	208810	0.3	0.286661	-0.0444626	0.0700635	Response Low	1		8.35948	1
F1	Std Bracket Sample		User Settings	208810	0.3	0.286661	-0.0444626	0.0700635	Response Low	1		8.35948	1
F1-1	Std Bracket Sample		User Settings	216426	0.3	0.295888	-0.0137066	0.0700635	Response Low	1		8.34666	1
F2	Std Bracket Sample		User Settings	690239	1	0.869961	-0.130039	0.120481		2		8.35462	1
F2-1	Std Bracket Sample		User Settings	744314	1	0.935478	-0.0645217	0.120481		2		8.35538	1
F3	Std Bracket Sample		User Settings	2.41733e+06	3	2.9625	-0.0124988	0.0111525		3		8.35583	1
F4	Std Bracket Sample		User Settings	7.51863e+06	10	9.14324	-0.0856762	0.0510753		4		8.35725	1
F5	Std Bracket Sample		User Settings	2.20449e+07	30	26.7433	-0.108557	0.0100232		5		8.36009	1
F6	Std Bracket Sample		User Settings	8.99742e+07	100	109.046	0.0904643	0.00878942		6		8.36191	1
F7	Std Bracket Sample		User Settings	2.78722e+08	300	337.733	0.125778	0.10893		7		8.35707	1
F8	Std Bracket Sample		User Settings	8.77329e+08	1000	1063.01	0.0630059	0.00376936		8		8.35618	1
F9	Std Bracket Sample		User Settings	2.36768e+09	3000	2868.72	-0.0437611	0.00233278		9		8.35782	1
Z1	Std Bracket Sample		User Settings	245296	0.3	0.330868	0.102893	0.0700635		1		8.35844	1
Z1-1	Std Bracket Sample		User Settings	263890	0.3	0.353396	0.177988	NA	Excluded	1		8.36545	1
Z2	Std Bracket Sample		User Settings	897934	1	1.1216	0.121604	0.120481		2		8.35244	1
Z2-1	Std Bracket Sample		User Settings	872019	1	1.09021	0.0902055	0.120481		2		8.36467	1
Z3	Std Bracket Sample		User Settings	2.4562e+06	3	3.0096	0.00319977	0.0111525		3		8.35777	1
Z4	Std Bracket Sample		User Settings	8.08414e+06	10	9.82841	-0.0171588	0.0510753		4		8.36093	1
Z5	Std Bracket Sample		User Settings	2.236e+07	30	27.1251	-0.0958308	0.0100232		5		8.35525	1
Z6	Std Bracket Sample		User Settings	8.88624e+07	100	107.699	0.0769935	0.00878942		6		8.3584	1
Z7	Std Bracket Sample		User Settings	2.38852e+08	300	289.426	-0.0352451	0.10893		7		8.36081	1
Z8	Std Bracket Sample		User Settings	8.82019e+08	1000	1068.69	0.0686876	0.00376936		8		8.35985	1
Z9	Std Bracket Sample		User Settings	2.35988e+09	3000	2859.27	-0.0469106	0.00233278		9		8.36054	1
JC7	Unknown Sample		Method Settings	103669	NA	0.159272	NA	NA	Response Low	NA		8.35743	1
JC8	Unknown Sample		Method Settings	93571.4	NA	0.147038	NA	NA	Response Low	NA		8.35237	1
JC9	Unknown Sample		Method Settings	77277.5	NA	0.127296	NA	NA	Response Low	NA		8.35687	1
JC10	Unknown Sample		Method Settings	79852.5	NA	0.130416	NA	NA	Response Low	NA		8.36332	1
JC11	Unknown Sample		Method Settings	105445	NA	0.161424	NA	NA	Response Low	NA		8.3483	1
JC12	Unknown Sample		Method Settings	100145	NA	0.155002	NA	NA	Response Low	NA		8.35684	1
JC13	Unknown Sample		Method Settings	94777.5	NA	0.148499	NA	NA	Response Low	NA		8.35694	1
JC14	Unknown Sample		Method Settings	74538.4	NA	0.123977	NA	NA	Response Low	NA		8.36758	1
JC1	Unknown Sample		Method Settings	15630.2	NA	0.0526043	NA	NA	Response Low	NA		8.35195	1
JC2	Unknown Sample		Method Settings	20626.6	NA	0.0586579	NA	NA	Response Low	NA		8.37094	1
JC3	Unknown Sample		Method Settings	69255.8	NA	0.117577	NA	NA	Response Low	NA		8.35171	1
JC4	Unknown Sample		Method Settings	94805.2	NA	0.148533	NA	NA	Response Low	NA		8.33595	1
JC5	Unknown Sample		Method Settings	156114	NA	0.222815	NA	NA	Response Low	NA		8.35742	1
JC6	Unknown Sample		Method Settings	113158	NA	0.170769	NA	NA	Response Low	NA		8.35717	1
M1	Unknown Saple		ethod Settings	4.64272e+06	NA	5.65878	NA	NA		NA		8.35339	1
M2	Unknown Saple		ethod Settings	2.11844e+06	NA	2.60037	NA	NA		NA		8.35285	1
M3	Unknown Saple		ethod Settings	774022	NA	0.971472	NA	NA		NA		8.36532	1
M4	Unknown Saple		ethod Settings	1.55743e+06	NA	1.92065	NA	NA		NA		8.36121	1
M5	Unknown Saple		ethod Settings	9.08181e+06	NA	11.0372	NA	NA		NA		8.35688	1
M6	Unknown Saple		ethod Settings	5.94522e+06	NA	7.23689	NA	NA		NA		8.35477	1
M7	Unknown Saple		ethod Settings	3.23567e+06	NA	3.95401	NA	NA		NA		8.36554	1
M8	Unknown Saple		ethod Settings	3.67266e+06	NA	4.48346	NA	NA		NA		8.3572	1
M9	Unknown Saple		ethod Settings	688890	NA	0.868326	NA	NA		NA		8.35504	1
M10	Unknown Saple		ethod Settings	572293	NA	0.727057	NA	NA		NA		8.36132	1
M11	Unknown Saple		ethod Settings	348680	NA	0.456128	NA	NA		NA		8.3559	1
M13	Unknown Saple		ethod Settings	1.03139e+06	NA	1.2833	NA	NA		NA		8.36121	1
M14	Unknown Saple		ethod Settings	2.82017e+07	NA	34.2029	NA	NA		NA		8.35992	1
M15	Unknown Saple		ethod Settings	3.46437e+06	NA	4.2311	NA	NA		NA		8.35339	1
M16	Unknown Saple		ethod Settings	4.82328e+06	NA	5.87755	NA	NA		NA		8.35699	1
M17	Unknown Saple		ethod Settings	435558	NA	0.561389	NA	NA		NA		8.3479	1
M18	Unknown Saple		ethod Settings	214378	NA	0.293407	NA	NA	Response Low	NA		8.35793	1
M19	Unknown Saple		ethod Settings	903872	NA	1.1288	NA	NA		NA		8.35761	1
M20	Unknown Saple		ethod Settings	1.10045e+06	NA	1.36697	NA	NA		NA		8.35613	1
M21	Unknown Saple		ethod Settings	960499	NA	1.19741	NA	NA		NA		8.36113	1
M22	Unknown Saple		ethod Settings	1.19453e+06	NA	1.48096	NA	NA		NA		8.35987	1
M23	Unknown Saple		ethod Settings	2.18451e+06	NA	2.68041	NA	NA		NA		8.35634	1
M24	Unknown Saple		ethod Settings	3.10518e+06	NA	3.79591	NA	NA		NA		8.3557	1
M25	Unknown Saple		ethod Settings	7.10887e+06	NA	8.64678	NA	NA		NA		8.36194	1
M26	Unknown Saple		ethod Settings	454332	NA	0.584135	NA	NA		NA		8.36267	1
M27	Unknown Saple		ethod Settings	2.71104e+06	NA	3.31836	NA	NA		NA		8.34939	1
M28	Unknown Saple		ethod Settings	430338	NA	0.555065	NA	NA		NA		8.35162	1
M29	Unknown Saple		ethod Settings	477752	NA	0.612511	NA	NA		NA		8.36012	1
M30	Unknown Saple		ethod Settings	149398	NA	0.214677	NA	NA	Response Low	NA		8.36214	1
M31	Unknown Saple		ethod Settings	103942	NA	0.159603	NA	NA	Response Low	NA		8.36947	1
M32	Unknown Saple		ethod Settings	306202	NA	0.404661	NA	NA		NA		8.36216	1
M33	Unknown Saple		ethod Settings	143840	NA	0.207943	NA	NA	Response Low	NA		8.35578	1
M34	Unknown Saple		ethod Settings	54743	NA	0.0999933	NA	NA	Response Low	NA		8.3608	1
M35	Unknown Saple		ethod Settings	481448	NA	0.616989	NA	NA		NA		8.36131	1
M36	Unknown Saple		ethod Settings	260041	NA	0.348733	NA	NA		NA		8.35175	1
M37	Unknown Saple		ethod Settings	172433	NA	0.242586	NA	NA	Response Low	NA		8.34917	1
M38	Unknown Saple		ethod Settings	33406.8	NA	0.0741424	NA	NA	Response Low	NA		8.35643	1
M39	Unknown Saple		ethod Settings	NF	NA	NF	NF	NF	Not Found	NA		NF	1
M40	Unknown Saple		ethod Settings	12896.4	NA	0.049292	NA	NA	Response Low	NA		8.35021	1
M41	Unknown Saple		ethod Settings	11022.7	NA	0.0470218	NA	NA	Response Low	NA		8.35426	1
M42	Unknown Saple		ethod Settings	NF	NA	NF	NF	NF	Not Found	NA		NF	1
M43	Unknown Saple		ethod Settings	NF	NA	NF	NF	NF	Not Found	NA		NF	1
M44	Unknown Saple		ethod Settings	7832.64	NA	0.0431567	NA	NA	Response Low	NA		8.37129	1
M45	Unknown Saple		ethod Settings	NF	NA	NF	NF	NF	Not Found	NA		NF	1
M46	Unknown Saple		ethod Settings	NF	NA	NF	NF	NF	Not Found	NA		NF	1
M47	Unknown Saple		ethod Settings	NF	NA	NF	NF	NF	Not Found	NA		NF	1
M48	Unknown Saple		ethod Settings	11914.5	NA	0.0481023	NA	NA	Response Low	NA		8.36222	1
M49	Unknown Saple		ethod Settings	NF	NA	NF	NF	NF	Not Found	NA		NF	1
M50	Unknown Saple		ethod Settings	NF	NA	NF	NF	NF	Not Found	NA		NF	1
QC1	Unknown Sample		Method Settings	672555	NA	0.848534	NA	NA		NA		8.36182	1
QC1-1	Unknown Sample		Method Settings	824225	NA	1.0323	NA	NA		NA		8.35785	1
QC1-2	Unknown Sample		Method Settings	6.61686e+06	NA	8.05066	NA	NA		NA		8.35203	1
QC1-3	Unknown Sample		Method Settings	6.63599e+07	NA	80.4354	NA	NA		NA		8.35166	1
QC1-4	Unknown Sample		Method Settings	6.55077e+08	NA	793.725	NA	NA		NA		8.35673	1
Q11	Unknown Sample		Method Settings	112725	NA	0.170244	NA	NA	Response Low	NA		8.34967	1
Q13	Unknown Sample		Method Settings	159903	NA	0.227406	NA	NA	Response Low	NA		8.35214	1
Q14	Unknown Sample		Method Settings	1.96862e+06	NA	2.41885	NA	NA		NA		8.35293	1
Q15	Unknown Sample		Method Settings	472801	NA	0.606513	NA	NA		NA		8.35161	1
Q16	Unknown Sample		Method Settings	292989	NA	0.388653	NA	NA		NA		8.34494	1
Q17	Unknown Sample		Method Settings	97786.5	NA	0.152145	NA	NA	Response Low	NA		8.35191	1
Q18	Unknown Sample		Method Settings	333190	NA	0.43736	NA	NA		NA		8.34475	1
Q19	Unknown Sample		Method Settings	105524	NA	0.16152	NA	NA	Response Low	NA		8.35299	1
QC2	Unknown Sample		Method Settings	6.47692e+06	NA	7.88111	NA	NA		NA		8.36124	1
Q20	Unknown Sample		Method Settings	101652	NA	0.156829	NA	NA	Response Low	NA		8.3377	1
Q21	Unknown Sample		Method Settings	75726.3	NA	0.125417	NA	NA	Response Low	NA		8.35205	1
Q22	Unknown Sample		Method Settings	64142.8	NA	0.111382	NA	NA	Response Low	NA		8.35383	1
Q23	Unknown Sample		Method Settings	273422	NA	0.364945	NA	NA		NA		8.33972	1
Q24	Unknown Sample		Method Settings	195323	NA	0.27032	NA	NA	Response Low	NA		8.35202	1
Q25	Unknown Sample		Method Settings	187945	NA	0.261381	NA	NA	Response Low	NA		8.34039	1
Q26	Unknown Sample		Method Settings	112952	NA	0.170519	NA	NA	Response Low	NA		8.35351	1
Q27	Unknown Sample		Method Settings	141448	NA	0.205046	NA	NA	Response Low	NA		8.34547	1
Q28	Unknown Sample		Method Settings	75549.8	NA	0.125203	NA	NA	Response Low	NA		8.35288	1
Q29	Unknown Sample		Method Settings	49253.8	NA	0.0933426	NA	NA	Response Low	NA		8.35749	1
QC3	Unknown Sample		Method Settings	6.97669e+07	NA	84.5633	NA	NA		NA		8.36157	1
Q30	Unknown Sample		Method Settings	43366	NA	0.086209	NA	NA	Response Low	NA		8.34941	1
Q31	Unknown Sample		Method Settings	6484.15	NA	0.0415229	NA	NA	Response Low	NA		8.36795	1
Q32	Unknown Sample		Method Settings	NF	NA	NF	NF	NF	Not Found	NA		NF	1
Q33	Unknown Sample		Method Settings	NF	NA	NF	NF	NF	Not Found	NA		NF	1
Q34	Unknown Sample		Method Settings	NF	NA	NF	NF	NF	Not Found	NA		NF	1
Q35	Unknown Sample		Method Settings	9555	NA	0.0452436	NA	NA	Response Low	NA		8.36527	1
Q36	Unknown Sample		Method Settings	NF	NA	NF	NF	NF	Not Found	NA		NF	1
Q37	Unknown Sample		Method Settings	8193.04	NA	0.0435934	NA	NA	Response Low	NA		8.36888	1
Q38	Unknown Sample		Method Settings	14611	NA	0.0513694	NA	NA	Response Low	NA		8.34718	1
Q39	Unknown Sample		Method Settings	NF	NA	NF	NF	NF	Not Found	NA		NF	1
QC4	Unknown Sample		Method Settings	6.48791e+08	NA	786.109	NA	NA		NA		8.36219	1
Q40	Unknown Sample		Method Settings	NF	NA	NF	NF	NF	Not Found	NA		NF	1
Q41	Unknown Sample		Method Settings	NF	NA	NF	NF	NF	Not Found	NA		NF	1
Q42	Unknown Sample		Method Settings	NF	NA	NF	NF	NF	Not Found	NA		NF	1
Q43	Unknown Sample		Method Settings	NF	NA	NF	NF	NF	Not Found	NA		NF	1
Q44	Unknown Sample		Method Settings	7790.55	NA	0.0431057	NA	NA	Response Low	NA		8.33949	1
Q45	Unknown Sample		Method Settings	NF	NA	NF	NF	NF	Not Found	NA		NF	1
Q46	Unknown Sample		Method Settings	NF	NA	NF	NF	NF	Not Found	NA		NF	1
Q47	Unknown Sample		Method Settings	NF	NA	NF	NF	NF	Not Found	NA		NF	1
Q48	Unknown Sample		Method Settings	NF	NA	NF	NF	NF	Not Found	NA		NF	1
Q49	Unknown Sample		Method Settings	NF	NA	NF	NF	NF	Not Found	NA		NF	1
Q50	Unknown Sample		Method Settings	NF	NA	NF	NF	NF	Not Found	NA		NF	1
Q1	Unknown Sample		Method Settings	94054	NA	0.147623	NA	NA	Response Low	NA		8.36502	1
Q10	Unknown Sample		Method Settings	140622	NA	0.204044	NA	NA	Response Low	NA		8.36167	1
Q2	Unknown Sample		Method Settings	84696.9	NA	0.136286	NA	NA	Response Low	NA		8.35576	1
Q3	Unknown Sample		Method Settings	305376	NA	0.403661	NA	NA		NA		8.35537	1
Q4	Unknown Sample		Method Settings	55762	NA	0.101228	NA	NA	Response Low	NA		8.34071	1
Q5	Unknown Sample		Method Settings	99803.7	NA	0.154589	NA	NA	Response Low	NA		8.353	1
Q6	Unknown Sample		Method Settings	538822	NA	0.686503	NA	NA		NA		8.35343	1
Q7	Unknown Sample		Method Settings	385118	NA	0.500276	NA	NA		NA		8.34928	1
Q8	Unknown Sample		Method Settings	408463	NA	0.52856	NA	NA		NA		8.35397	1
Q9	Unknown Sample		Method Settings	123280	NA	0.183032	NA	NA	Response Low	NA		8.36723	1
Created By:
User Name		Full Name		Date
Thermo				8/22/2016 4:43:00 PM

## Sheet: schisandrol B
Component Name		Curve Index	Weighting Index	Origin Index	Equation
WWZCY		Quadratic	1/X^2	Ignore	Y = 3078.03+2222.74*X+0.438386*X^2 R^2 = 0.9852
					Specified	Calculated
Filename	Sample Type	Sample Name	Integ. Type	Area	Amount	Amount	%Diff	%RSD-AMT	Peak Status	Level	Units	RT	Sample ID
F1	Std Bracket Sample		User Settings	3745.18	0.3	0.300132	0.00043881	1.1547		1		6.96239	1
F1	Std Bracket Sample		User Settings	3745.18	0.3	0.300132	0.00043881	1.1547		1		6.96239	1
F1-1	Std Bracket Sample		User Settings	7046.88	0.3	1.78494	4.9498	NA	Excluded	1		6.97139	1
F2	Std Bracket Sample		User Settings	NF	1	NF	NF	NF	Not Found	2		NF	1
F2-1	Std Bracket Sample		User Settings	NF	1	NF	NF	NF	Not Found	2		NF	1
F3	Std Bracket Sample		User Settings	NF	3	NF	NF	NF	Not Found	3		NF	1
F4	Std Bracket Sample		User Settings	4321.31	10	0.559284	-0.944072	NA	Excluded	4		7.10175	1
F5	Std Bracket Sample		User Settings	31362	30	12.6931	-0.576898	NA	Excluded	5		6.88695	1
F6	Std Bracket Sample		User Settings	191978	100	83.6066	-0.163934	0.0215552		6		6.89229	1
F7	Std Bracket Sample		User Settings	702805	300	297.364	-0.00878647	0.0845956		7		6.89248	1
F8	Std Bracket Sample		User Settings	2.96411e+06	1000	1095.47	0.0954709	0.0407954		8		6.89622	1
F9	Std Bracket Sample		User Settings	9.51908e+06	3000	2769	-0.0770016	0.0704084		9		6.89322	1
Z1	Std Bracket Sample		User Settings	NF	0.3	NF	NF	NF	Not Found	1		NF	1
Z1-1	Std Bracket Sample		User Settings	NF	0.3	NF	NF	NF	Not Found	1		NF	1
Z2	Std Bracket Sample		User Settings	NF	1	NF	NF	NF	Not Found	2		NF	1
Z2-1	Std Bracket Sample		User Settings	2164.94	1	-0.410828	-1.41083	NA	Excluded	2		6.65077	1
Z3	Std Bracket Sample		User Settings	NF	3	NF	NF	NF	Not Found	3		NF	1
Z4	Std Bracket Sample		User Settings	2652.74	10	-0.191344	-1.01913	NA	Excluded	4		6.95502	1
Z5	Std Bracket Sample		User Settings	9811.58	30	3.02759	-0.89908	NA	Excluded	5		6.91817	1
Z6	Std Bracket Sample		User Settings	186217	100	81.0962	-0.189038	0.0215552		6		6.89757	1
Z7	Std Bracket Sample		User Settings	797404	300	335.203	0.117343	0.0845956		7		6.89689	1
Z8	Std Bracket Sample		User Settings	3.17313e+06	1000	1160.55	0.16055	0.0407954		8		6.90007	1
Z9	Std Bracket Sample		User Settings	1.09054e+07	3000	3059.16	0.019719	0.0704084	Response High	9		6.89197	1
JC7	Unknown Sample		User Settings	7902.32	NA	2.1695	NA	NA		NA		6.99573	1
JC8	Unknown Sample		User Settings	11775.3	NA	3.90983	NA	NA		NA		7.09853	1
JC9	Unknown Sample		User Settings	NF	NA	NF	NF	NF	Not Found	NA		NF	1
JC10	Unknown Sample		User Settings	2199.91	NA	-0.395091	NA	NA	Response Low	NA		6.66174	1
JC11	Unknown Sample		User Settings	NF	NA	NF	NF	NF	Not Found	NA		NF	1
JC12	Unknown Sample		User Settings	NF	NA	NF	NF	NF	Not Found	NA		NF	1
JC13	Unknown Sample		User Settings	NF	NA	NF	NF	NF	Not Found	NA		NF	1
JC14	Unknown Sample		User Settings	NF	NA	NF	NF	NF	Not Found	NA		NF	1
JC1	Unknown Sample		User Settings	4955.31	NA	0.844439	NA	NA		NA		7.0451	1
JC2	Unknown Sample		User Settings	NF	NA	NF	NF	NF	Not Found	NA		NF	1
JC3	Unknown Sample		User Settings	439632	NA	189.334	NA	NA		NA		6.89653	1
JC4	Unknown Sample		User Settings	NF	NA	NF	NF	NF	Not Found	NA		NF	1
JC5	Unknown Sample		User Settings	NF	NA	NF	NF	NF	Not Found	NA		NF	1
JC6	Unknown Sample		User Settings	9568.58	NA	2.91839	NA	NA		NA		7.11154	1
M1	Unknown Saple		User Settings	40570.5	NA	16.812	NA	NA		NA		6.902	1
M2	Unknown Saple		User Settings	80856	NA	34.7538	NA	NA		NA		6.91915	1
M3	Unknown Saple		User Settings	61724.5	NA	26.2489	NA	NA		NA		6.92324	1
M4	Unknown Saple		User Settings	84676.8	NA	36.4489	NA	NA		NA		6.92364	1
M5	Unknown Saple		User Settings	192621	NA	83.8865	NA	NA		NA		6.91839	1
M6	Unknown Saple		User Settings	88866.4	NA	38.3064	NA	NA		NA		6.92691	1
M7	Unknown Saple		User Settings	99833.5	NA	43.1624	NA	NA		NA		6.92361	1
M8	Unknown Saple		User Settings	112127	NA	48.595	NA	NA		NA		6.92376	1
M9	Unknown Saple		User Settings	34037.9	NA	13.8906	NA	NA		NA		6.94149	1
M10	Unknown Saple		User Settings	5390.26	NA	1.04005	NA	NA		NA		6.91875	1
M11	Unknown Saple		User Settings	35342	NA	14.4741	NA	NA		NA		6.94018	1
M13	Unknown Saple		User Settings	NF	NA	NF	NF	NF	Not Found	NA		NF	1
M14	Unknown Saple		User Settings	342739	NA	148.465	NA	NA		NA		6.92283	1
M15	Unknown Saple		User Settings	20698.7	NA	7.9151	NA	NA		NA		6.89677	1
M16	Unknown Saple		User Settings	NF	NA	NF	NF	NF	Not Found	NA		NF	1
M17	Unknown Saple		User Settings	26363.7	NA	10.4546	NA	NA		NA		7.12742	1
M18	Unknown Saple		User Settings	NF	NA	NF	NF	NF	Not Found	NA		NF	1
M19	Unknown Saple		User Settings	5240.72	NA	0.972798	NA	NA		NA		6.89336	1
M20	Unknown Saple		User Settings	NF	NA	NF	NF	NF	Not Found	NA		NF	1
M21	Unknown Saple		User Settings	2782.63	NA	-0.1329	NA	NA	Response Low	NA		6.95105	1
M22	Unknown Saple		User Settings	16657	NA	6.10178	NA	NA		NA		7.13626	1
M23	Unknown Saple		User Settings	NF	NA	NF	NF	NF	Not Found	NA		NF	1
M24	Unknown Saple		User Settings	20191.6	NA	7.68768	NA	NA		NA		6.91813	1
M25	Unknown Saple		User Settings	40985.2	NA	16.9973	NA	NA		NA		6.91599	1
M26	Unknown Saple		User Settings	58719.7	NA	24.9106	NA	NA		NA		6.92588	1
M27	Unknown Saple		User Settings	40147.6	NA	16.6229	NA	NA		NA		6.92011	1
M28	Unknown Saple		User Settings	117730	NA	51.067	NA	NA		NA		6.76547	1
M29	Unknown Saple		User Settings	5132.9	NA	0.924308	NA	NA		NA		6.91397	1
M30	Unknown Saple		User Settings	52098.8	NA	21.9591	NA	NA		NA		6.75708	1
M31	Unknown Saple		User Settings	120804	NA	52.4223	NA	NA		NA		6.80588	1
M32	Unknown Saple		User Settings	4766.85	NA	0.75968	NA	NA		NA		6.90243	1
M33	Unknown Saple		User Settings	62735.2	NA	26.6989	NA	NA		NA		6.80409	1
M34	Unknown Saple		User Settings	21950.9	NA	8.47667	NA	NA		NA		6.80672	1
M35	Unknown Saple		User Settings	4277.22	NA	0.539456	NA	NA		NA		6.79902	1
M36	Unknown Saple		User Settings	4573.66	NA	0.67279	NA	NA		NA		6.9988	1
M37	Unknown Saple		User Settings	4097.89	NA	0.458789	NA	NA		NA		6.77717	1
M38	Unknown Saple		User Settings	9077.77	NA	2.69782	NA	NA		NA		7.12386	1
M39	Unknown Saple		User Settings	109371	NA	47.378	NA	NA		NA		7.13685	1
M40	Unknown Saple		User Settings	18127	NA	6.76145	NA	NA		NA		7.10875	1
M41	Unknown Saple		User Settings	NF	NA	NF	NF	NF	Not Found	NA		NF	1
M42	Unknown Saple		User Settings	3762.32	NA	0.307841	NA	NA		NA		7.11591	1
M43	Unknown Saple		User Settings	NF	NA	NF	NF	NF	Not Found	NA		NF	1
M44	Unknown Saple		User Settings	NF	NA	NF	NF	NF	Not Found	NA		NF	1
M45	Unknown Saple		User Settings	17251.3	NA	6.3685	NA	NA		NA		7.11234	1
M46	Unknown Saple		User Settings	NF	NA	NF	NF	NF	Not Found	NA		NF	1
M47	Unknown Saple		User Settings	NF	NA	NF	NF	NF	Not Found	NA		NF	1
M48	Unknown Saple		User Settings	2726.85	NA	-0.157999	NA	NA	Response Low	NA		7.00107	1
M49	Unknown Saple		User Settings	4624.76	NA	0.695774	NA	NA		NA		6.78595	1
M50	Unknown Saple		User Settings	2224.7	NA	-0.383937	NA	NA	Response Low	NA		6.99789	1
QC1	Unknown Sample		User Settings	3454.83	NA	0.169517	NA	NA	Response Low	NA		6.99125	1
QC1-1	Unknown Sample		User Settings	NF	NA	NF	NF	NF	Not Found	NA		NF	1
QC1-2	Unknown Sample		User Settings	2513.15	NA	-0.254149	NA	NA	Response Low	NA		6.64712	1
QC1-3	Unknown Sample		User Settings	120181	NA	52.148	NA	NA		NA		6.89701	1
QC1-4	Unknown Sample		User Settings	2.28095e+06	NA	874.111	NA	NA		NA		6.89691	1
Q11	Unknown Sample		User Settings	16130	NA	5.86524	NA	NA		NA		6.90297	1
Q13	Unknown Sample		User Settings	NF	NA	NF	NF	NF	Not Found	NA		NF	1
Q14	Unknown Sample		User Settings	282670	NA	122.812	NA	NA		NA		6.89727	1
Q15	Unknown Sample		User Settings	101374	NA	43.8439	NA	NA		NA		6.93063	1
Q16	Unknown Sample		User Settings	NF	NA	NF	NF	NF	Not Found	NA		NF	1
Q17	Unknown Sample		User Settings	10571.6	NA	3.36909	NA	NA		NA		6.92708	1
Q18	Unknown Sample		User Settings	8154.06	NA	2.28266	NA	NA		NA		6.93259	1
Q19	Unknown Sample		User Settings	20575	NA	7.85961	NA	NA		NA		6.92412	1
QC2	Unknown Sample		User Settings	4811.85	NA	0.779921	NA	NA		NA		7.06232	1
Q20	Unknown Sample		User Settings	NF	NA	NF	NF	NF	Not Found	NA		NF	1
Q21	Unknown Sample		User Settings	3641.73	NA	0.253596	NA	NA	Response Low	NA		6.91927	1
Q22	Unknown Sample		User Settings	2759.82	NA	-0.143162	NA	NA	Response Low	NA		6.93365	1
Q23	Unknown Sample		User Settings	10385.6	NA	3.2855	NA	NA		NA		6.91531	1
Q24	Unknown Sample		User Settings	3871.52	NA	0.356963	NA	NA		NA		6.93704	1
Q25	Unknown Sample		User Settings	NF	NA	NF	NF	NF	Not Found	NA		NF	1
Q26	Unknown Sample		User Settings	10884.3	NA	3.50958	NA	NA		NA		6.92854	1
Q27	Unknown Sample		User Settings	9323.26	NA	2.80815	NA	NA		NA		6.92567	1
Q28	Unknown Sample		User Settings	5072.26	NA	0.897037	NA	NA		NA		6.89126	1
Q29	Unknown Sample		User Settings	4010.1	NA	0.419302	NA	NA		NA		6.9186	1
QC3	Unknown Sample		User Settings	145391	NA	63.2372	NA	NA		NA		6.88851	1
Q30	Unknown Sample		User Settings	5177.64	NA	0.944432	NA	NA		NA		6.9337	1
Q31	Unknown Sample		User Settings	2154.24	NA	-0.415641	NA	NA	Response Low	NA		6.97435	1
Q32	Unknown Sample		User Settings	11872.9	NA	3.9537	NA	NA		NA		7.12781	1
Q33	Unknown Sample		User Settings	2632.03	NA	-0.200659	NA	NA	Response Low	NA		6.77994	1
Q34	Unknown Sample		User Settings	3754.9	NA	0.304506	NA	NA		NA		7.0784	1
Q35	Unknown Sample		User Settings	NF	NA	NF	NF	NF	Not Found	NA		NF	1
Q36	Unknown Sample		User Settings	3652.32	NA	0.258357	NA	NA	Response Low	NA		7.13351	1
Q37	Unknown Sample		User Settings	5066.68	NA	0.894529	NA	NA		NA		7.09653	1
Q38	Unknown Sample		User Settings	3077.76	NA	-0.000121077	NA	NA	Response Low	NA		6.93228	1
Q39	Unknown Sample		User Settings	2602.29	NA	-0.214039	NA	NA	Response Low	NA		6.67914	1
QC4	Unknown Sample		User Settings	2.10917e+06	NA	816.149	NA	NA		NA		6.89683	1
Q40	Unknown Sample		User Settings	2998.03	NA	-0.0359896	NA	NA	Response Low	NA		7.13278	1
Q41	Unknown Sample		User Settings	3846.86	NA	0.345872	NA	NA		NA		6.74638	1
Q42	Unknown Sample		User Settings	5826.5	NA	1.23622	NA	NA		NA		6.72748	1
Q43	Unknown Sample		User Settings	NF	NA	NF	NF	NF	Not Found	NA		NF	1
Q44	Unknown Sample		User Settings	7914.65	NA	2.17504	NA	NA		NA		7.13356	1
Q45	Unknown Sample		User Settings	4387.53	NA	0.589072	NA	NA		NA		6.91451	1
Q46	Unknown Sample		User Settings	5099.1	NA	0.909108	NA	NA		NA		7.13859	1
Q47	Unknown Sample		User Settings	1982.15	NA	-0.493078	NA	NA	Response Low	NA		6.96689	1
Q48	Unknown Sample		User Settings	NF	NA	NF	NF	NF	Not Found	NA		NF	1
Q49	Unknown Sample		User Settings	NF	NA	NF	NF	NF	Not Found	NA		NF	1
Q50	Unknown Sample		User Settings	NF	NA	NF	NF	NF	Not Found	NA		NF	1
Q1	Unknown Sample		User Settings	19686.1	NA	7.46091	NA	NA		NA		6.92752	1
Q10	Unknown Sample		User Settings	4319.49	NA	0.558467	NA	NA		NA		6.91468	1
Q2	Unknown Sample		User Settings	5131.05	NA	0.923476	NA	NA		NA		6.90973	1
Q3	Unknown Sample		User Settings	11570.2	NA	3.81773	NA	NA		NA		6.88221	1
Q4	Unknown Sample		User Settings	12267.2	NA	4.13081	NA	NA		NA		6.92097	1
Q5	Unknown Sample		User Settings	4257.63	NA	0.530644	NA	NA		NA		6.88854	1
Q6	Unknown Sample		User Settings	84905.8	NA	36.5505	NA	NA		NA		6.92441	1
Q7	Unknown Sample		User Settings	80751.1	NA	34.7072	NA	NA		NA		6.92955	1
Q8	Unknown Sample		User Settings	84397.9	NA	36.3252	NA	NA		NA		6.91564	1
Q9	Unknown Sample		User Settings	NF	NA	NF	NF	NF	Not Found	NA		NF	1
Created By:
User Name		Full Name		Date
Thermo				8/22/2016 4:09:44 PM

[truncated: 1 more sheets: schisandrin B]
