# Supplementary material for: The Novel Chinese Medicine JY5 Formula Alleviates Hepatic Fibrosis by Inhibiting the Notch Signaling Pathway
Source: Front Pharmacol. 2021 Sep 22;12:671152. doi: 10.3389/fphar.2021.671152 (PMC8493219; doi:10.3389/fphar.2021.671152)
Supplement: Supplementary file 1 [file DataSheet3.ZIP › the original source data of Figures 1-4/Fig. 2/Fig. 2 (Rat-CCl4).xlsx]

## Sheet: Rat-CCl4
Groups	Fig. 2A	Fig. 2B	Fig. 2D	Fig. 2E	Fig. 2F	Fig. 2G
	ALT(IU/L)	AST(IU/L)	SR positve area(%)	Hyp(μg/g)	Col-ⅠmRNA expression	Col-Ⅰpositve area(%)
Oil	27.2352	25.576	1.55388	264.935	1	0.443157
	25.7026	18.5537	1.62337	237.558	0.851	0.638625
	25.7026	24.1025	1.34347	264.67	1.336	0.846455
	27.2352	15.9866	1.55508	243.425	0.638
	30.3523	18.5537	1.32575	223.485	0.871
	21.2084	21.259	1.4508	248.488
CCl4	457.036	591.937	5.0479	473.042	10.916	9.31389
	301.355	277.078	4.21232	678.643	9.658	11.1993
	575.426	425.428	6.09445	490.556	6.537	7.64099
	482.256	398.544	3.79294	484.691	7.298
	584.697	441.973	5.00329	449.472	8.223
	416.386	441.973	6.22218	472.158	6.976
JY5	369.887	372.524	3.31593	331.734	3.319	5.4653
	87.5093	124.608	2.93838	311.83	4.697	6.52276
	287.723	308.912	2.69654	257.841	4.277	4.39555
	235.958	263.953	3.45756	250.859	5.029
	138.15	156.442	3.15251	237.476	4.262
	274.366	313.598	3.08952	334.204	5.915
SORA	130.452	210.669	3.54587	425.42	7.813	7.05765
	429.845	80.8592	2.79993	272.142	7.139	4.94972
	130.452	115.732	3.08391	300.59	1.569	6.90894
	413.088	202.99	3.60649	451.814	6.274
	315.631	173.654	2.4859	360.279	1.489
	380.538	112.842	2.54065	499.203	1.625
