# Supplementary material for: The Novel Chinese Medicine JY5 Formula Alleviates Hepatic Fibrosis by Inhibiting the Notch Signaling Pathway
Source: Front Pharmacol. 2021 Sep 22;12:671152. doi: 10.3389/fphar.2021.671152 (PMC8493219; doi:10.3389/fphar.2021.671152)
Supplement: Supplementary file 1 [file DataSheet3.ZIP › the original source data of Figures 1-4/Fig. 3/Fig. 3 (Mice-CCl4).xlsx]

## Sheet: Mice-CCl4
Groups	Fig. 2B	Fig. 2C	Fig. 2D	Fig. 2E	Fig. 2F
	ALT(IU/L)	AST(IU/L)	SR positve area(%)	Hyp(μg/g)	Col-ⅠmRNA expression
Oil	15	141	3.34	130.79	1
	27	186	1.98	99.46	0.31
	33	147	2.69	116.03	0.27
	27	180	2.48	123.53	0.29
	27	228	3.22	106.27	0.22
	30		2.54	131.55	0.37
CCl4	264	316	10.53	297.19	9.19
	240	267	8.42	279.17	11.65
	162	309	8.7	298.94	11.42
	210	216	10.23	263.22	9.05
	192	204	9.42	309.38	11.84
	165	369		259.98
JY5	117	252	6.72	223.39	5.33
	168	270	6.55	182.72	5.56
	168	267	7.81	252.93	5.65
	168	245	5.57	220.28	9.84
	189	258	5.62	228.46	7.8
	140	225	5.29	199.92	4.56
SORA	177	198	8.97	284.64	5.7
	165	153	8.73	230.07	10.98
	123	150	7.03	273.12	7.77
	117	252	7.9	270.11	8.35
	171	177	7.96	279.5	9.76
	129	273	8.68
