# Supplementary material for: The Novel Chinese Medicine JY5 Formula Alleviates Hepatic Fibrosis by Inhibiting the Notch Signaling Pathway
Source: Front Pharmacol. 2021 Sep 22;12:671152. doi: 10.3389/fphar.2021.671152 (PMC8493219; doi:10.3389/fphar.2021.671152)
Supplement: Supplementary file 1 [file DataSheet3.ZIP › the original source data of Figures 1-4/Fig. 4/Fig. 4 (Rat-BDL).xlsx]

## Sheet: Rat-BDL
Groups	Fig. 4A	Fig. 4B	Fig. 4C	Fig. 4D	Fig. 4E	Fig. 4F	Fig. 4H	Fig. 4I	Fig. 4J	Fig. 4K
	ALT(IU/L)	AST(IU/L)	TBil(μmol/L)	DBil(μmol/L)	TBA(μmol/L)	ALP(U/L)	SR positve area(%)	Hyp(μg/g)	Col-Ⅰ positive area(%)	Col-Ⅳ positive area(%)
Sham	59	89	5.4	1.7	56.6	241	4.19	305.74	0.66	0.8
	49	69	3.9	1.5	47.4	197	3.52	247.19	0.75	0.15
	53	86	4.8	1.7	15.9	165	2.86	247.8	0.39	0.24
	58	72	6.3	2	11.8	231	2.72	261.59
	48	75	4.6	1.8	73	190	2.23	201.86
	54	68	3.7	1.4	62	271	2.68	208.33
BDL	201	663	135.7	66.8	363.7	447	17.87	859.82	13.67	9.16
	143	596	135.1	66.9	255.8	377	22.86	1072.17	8.88	7.75
	143	808	157	72.5	360	437	18.49	959.88	10.68	6.46
	207	497	137	68.8	327.6	460	12.25	1234.01
	141	718	124.3	59.5	231.7	418	16.46	931.28
	202	804	143.5	70.7	342.6	557	16.9	956.15
JY5	99	505	98.7	49.7	236.3	312	7.91	909.41	6.16	4.88
	156	74	2.7	1.2	12.6	342	12.69	833.4	9.04	5.51
	66	458	111.3	46.2	110.1	169	3.82	521.42	5.6	3.67
	108	159	4.5	1.5	47.3	370	6.61	439.25
	150	194	5	1.4	19.2	120	9.6	703.46
	44		5.7	2.3	101.8	344	7.66	528.39
DAPT	122	457	4.2	2	69.1	361	5.65	503.03	8.16	4.87
	172	566	109.8	51.8	75.4	345	19.18	765.12	7.38	4.66
	143	521	75.1	36.9	72.1	265	17.08	709.74	6.11	6.16
	107	587	108	52.3	71.2	415	9.15	785.25
	139	556	16.9	7.6	65.3	224	4.54	814.46
	63		7	2.4	39.1			368.32
