# Supplementary material for: The Novel Chinese Medicine JY5 Formula Alleviates Hepatic Fibrosis by Inhibiting the Notch Signaling Pathway
Source: Front Pharmacol. 2021 Sep 22;12:671152. doi: 10.3389/fphar.2021.671152 (PMC8493219; doi:10.3389/fphar.2021.671152)
Supplement: Supplementary file 3 [file DataSheet4.ZIP]

Archive with 216 entries (175 files):
- the original source data of Figures 5-7/
- the original source data of Figures 5-7/.DS_Store
- __MACOSX/
- __MACOSX/the original source data of Figures 5-7/
- __MACOSX/the original source data of Figures 5-7/._.DS_Store
- the original source data of Figures 5-7/Fig. 5/
- the original source data of Figures 5-7/Fig. 5/Fig. 5.xlsx
- __MACOSX/the original source data of Figures 5-7/Fig. 5/
- __MACOSX/the original source data of Figures 5-7/Fig. 5/._Fig. 5.xlsx
- the original source data of Figures 5-7/Fig. 5/IHC/
- the original source data of Figures 5-7/Fig. 5/IHC/Fig. 5A (Rat-CCl4)/
- the original source data of Figures 5-7/Fig. 5/IHC/Fig. 5A (Rat-CCl4)/a-SMA/
- the original source data of Figures 5-7/Fig. 5/IHC/Fig. 5A (Rat-CCl4)/a-SMA/CCl4.jpg
- __MACOSX/the original source data of Figures 5-7/Fig. 5/IHC/
- __MACOSX/the original source data of Figures 5-7/Fig. 5/IHC/Fig. 5A (Rat-CCl4)/
- __MACOSX/the original source data of Figures 5-7/Fig. 5/IHC/Fig. 5A (Rat-CCl4)/a-SMA/
- __MACOSX/the original source data of Figures 5-7/Fig. 5/IHC/Fig. 5A (Rat-CCl4)/a-SMA/._CCl4.jpg
- the original source data of Figures 5-7/Fig. 5/IHC/Fig. 5A (Rat-CCl4)/a-SMA/JY5.jpg
- __MACOSX/the original source data of Figures 5-7/Fig. 5/IHC/Fig. 5A (Rat-CCl4)/a-SMA/._JY5.jpg
- the original source data of Figures 5-7/Fig. 5/IHC/Fig. 5A (Rat-CCl4)/a-SMA/Oil.jpg
- __MACOSX/the original source data of Figures 5-7/Fig. 5/IHC/Fig. 5A (Rat-CCl4)/a-SMA/._Oil.jpg
- the original source data of Figures 5-7/Fig. 5/IHC/Fig. 5A (Rat-CCl4)/a-SMA/SORA.jpg
- __MACOSX/the original source data of Figures 5-7/Fig. 5/IHC/Fig. 5A (Rat-CCl4)/a-SMA/._SORA.jpg
- __MACOSX/the original source data of Figures 5-7/Fig. 5/IHC/Fig. 5A (Rat-CCl4)/._a-SMA
- the original source data of Figures 5-7/Fig. 5/IHC/Fig. 5A (Rat-CCl4)/Desmin/
- the original source data of Figures 5-7/Fig. 5/IHC/Fig. 5A (Rat-CCl4)/Desmin/CCl4.jpg
- __MACOSX/the original source data of Figures 5-7/Fig. 5/IHC/Fig. 5A (Rat-CCl4)/Desmin/
- __MACOSX/the original source data of Figures 5-7/Fig. 5/IHC/Fig. 5A (Rat-CCl4)/Desmin/._CCl4.jpg
- the original source data of Figures 5-7/Fig. 5/IHC/Fig. 5A (Rat-CCl4)/Desmin/JY5.jpg
- __MACOSX/the original source data of Figures 5-7/Fig. 5/IHC/Fig. 5A (Rat-CCl4)/Desmin/._JY5.jpg
- the original source data of Figures 5-7/Fig. 5/IHC/Fig. 5A (Rat-CCl4)/Desmin/Oil.jpg
- __MACOSX/the original source data of Figures 5-7/Fig. 5/IHC/Fig. 5A (Rat-CCl4)/Desmin/._Oil.jpg
- the original source data of Figures 5-7/Fig. 5/IHC/Fig. 5A (Rat-CCl4)/Desmin/SORA.jpg
- __MACOSX/the original source data of Figures 5-7/Fig. 5/IHC/Fig. 5A (Rat-CCl4)/Desmin/._SORA.jpg
- __MACOSX/the original source data of Figures 5-7/Fig. 5/IHC/Fig. 5A (Rat-CCl4)/._Desmin
- __MACOSX/the original source data of Figures 5-7/Fig. 5/IHC/._Fig. 5A (Rat-CCl4)
- the original source data of Figures 5-7/Fig. 5/IHC/Fig. 5F (Mice-CCl4)/
- the original source data of Figures 5-7/Fig. 5/IHC/Fig. 5F (Mice-CCl4)/a-SMA/
- the original source data of Figures 5-7/Fig. 5/IHC/Fig. 5F (Mice-CCl4)/a-SMA/CCl4.jpg
- __MACOSX/the original source data of Figures 5-7/Fig. 5/IHC/Fig. 5F (Mice-CCl4)/
- __MACOSX/the original source data of Figures 5-7/Fig. 5/IHC/Fig. 5F (Mice-CCl4)/a-SMA/
- __MACOSX/the original source data of Figures 5-7/Fig. 5/IHC/Fig. 5F (Mice-CCl4)/a-SMA/._CCl4.jpg
- the original source data of Figures 5-7/Fig. 5/IHC/Fig. 5F (Mice-CCl4)/a-SMA/JY5.jpg
- __MACOSX/the original source data of Figures 5-7/Fig. 5/IHC/Fig. 5F (Mice-CCl4)/a-SMA/._JY5.jpg
- the original source data of Figures 5-7/Fig. 5/IHC/Fig. 5F (Mice-CCl4)/a-SMA/Oil.jpg
- __MACOSX/the original source data of Figures 5-7/Fig. 5/IHC/Fig. 5F (Mice-CCl4)/a-SMA/._Oil.jpg
- the original source data of Figures 5-7/Fig. 5/IHC/Fig. 5F (Mice-CCl4)/a-SMA/SORA.jpg
- __MACOSX/the original source data of Figures 5-7/Fig. 5/IHC/Fig. 5F (Mice-CCl4)/a-SMA/._SORA.jpg
- __MACOSX/the original source data of Figures 5-7/Fig. 5/IHC/Fig. 5F (Mice-CCl4)/._a-SMA
- the original source data of Figures 5-7/Fig. 5/IHC/Fig. 5F (Mice-CCl4)/Desmin/
- the original source data of Figures 5-7/Fig. 5/IHC/Fig. 5F (Mice-CCl4)/Desmin/CCl4.jpg
- __MACOSX/the original source data of Figures 5-7/Fig. 5/IHC/Fig. 5F (Mice-CCl4)/Desmin/
- __MACOSX/the original source data of Figures 5-7/Fig. 5/IHC/Fig. 5F (Mice-CCl4)/Desmin/._CCl4.jpg
- the original source data of Figures 5-7/Fig. 5/IHC/Fig. 5F (Mice-CCl4)/Desmin/JY5.jpg
- __MACOSX/the original source data of Figures 5-7/Fig. 5/IHC/Fig. 5F (Mice-CCl4)/Desmin/._JY5.jpg
- the original source data of Figures 5-7/Fig. 5/IHC/Fig. 5F (Mice-CCl4)/Desmin/Oil.jpg
- __MACOSX/the original source data of Figures 5-7/Fig. 5/IHC/Fig. 5F (Mice-CCl4)/Desmin/._Oil.jpg
- the original source data of Figures 5-7/Fig. 5/IHC/Fig. 5F (Mice-CCl4)/Desmin/SORA.jpg
- __MACOSX/the original source data of Figures 5-7/Fig. 5/IHC/Fig. 5F (Mice-CCl4)/Desmin/._SORA.jpg
- __MACOSX/the original source data of Figures 5-7/Fig. 5/IHC/Fig. 5F (Mice-CCl4)/._Desmin
- __MACOSX/the original source data of Figures 5-7/Fig. 5/IHC/._Fig. 5F (Mice-CCl4)
- the original source data of Figures 5-7/Fig. 5/IHC/Fig. 5K (Rat-BDL)/
- the original source data of Figures 5-7/Fig. 5/IHC/Fig. 5K (Rat-BDL)/a-SMA/
- the original source data of Figures 5-7/Fig. 5/IHC/Fig. 5K (Rat-BDL)/a-SMA/BDL.jpg
- __MACOSX/the original source data of Figures 5-7/Fig. 5/IHC/Fig. 5K (Rat-BDL)/
- __MACOSX/the original source data of Figures 5-7/Fig. 5/IHC/Fig. 5K (Rat-BDL)/a-SMA/
- __MACOSX/the original source data of Figures 5-7/Fig. 5/IHC/Fig. 5K (Rat-BDL)/a-SMA/._BDL.jpg
- the original source data of Figures 5-7/Fig. 5/IHC/Fig. 5K (Rat-BDL)/a-SMA/DAPT.jpg
- __MACOSX/the original source data of Figures 5-7/Fig. 5/IHC/Fig. 5K (Rat-BDL)/a-SMA/._DAPT.jpg
- the original source data of Figures 5-7/Fig. 5/IHC/Fig. 5K (Rat-BDL)/a-SMA/JY5.jpg
- __MACOSX/the original source data of Figures 5-7/Fig. 5/IHC/Fig. 5K (Rat-BDL)/a-SMA/._JY5.jpg
- the original source data of Figures 5-7/Fig. 5/IHC/Fig. 5K (Rat-BDL)/a-SMA/Sham.jpg
- __MACOSX/the original source data of Figures 5-7/Fig. 5/IHC/Fig. 5K (Rat-BDL)/a-SMA/._Sham.jpg
- __MACOSX/the original source data of Figures 5-7/Fig. 5/IHC/Fig. 5K (Rat-BDL)/._a-SMA
- the original source data of Figures 5-7/Fig. 5/IHC/Fig. 5K (Rat-BDL)/Desmin/
- the original source data of Figures 5-7/Fig. 5/IHC/Fig. 5K (Rat-BDL)/Desmin/BDL.jpg
- __MACOSX/the original source data of Figures 5-7/Fig. 5/IHC/Fig. 5K (Rat-BDL)/Desmin/
- __MACOSX/the original source data of Figures 5-7/Fig. 5/IHC/Fig. 5K (Rat-BDL)/Desmin/._BDL.jpg
- the original source data of Figures 5-7/Fig. 5/IHC/Fig. 5K (Rat-BDL)/Desmin/DAPT.jpg
- __MACOSX/the original source data of Figures 5-7/Fig. 5/IHC/Fig. 5K (Rat-BDL)/Desmin/._DAPT.jpg
- the original source data of Figures 5-7/Fig. 5/IHC/Fig. 5K (Rat-BDL)/Desmin/JY5.jpg
- __MACOSX/the original source data of Figures 5-7/Fig. 5/IHC/Fig. 5K (Rat-BDL)/Desmin/._JY5.jpg
- the original source data of Figures 5-7/Fig. 5/IHC/Fig. 5K (Rat-BDL)/Desmin/Sham.jpg
- __MACOSX/the original source data of Figures 5-7/Fig. 5/IHC/Fig. 5K (Rat-BDL)/Desmin/._Sham.jpg
- __MACOSX/the original source data of Figures 5-7/Fig. 5/IHC/Fig. 5K (Rat-BDL)/._Desmin
- __MACOSX/the original source data of Figures 5-7/Fig. 5/IHC/._Fig. 5K (Rat-BDL)
- __MACOSX/the original source data of Figures 5-7/Fig. 5/._IHC
- the original source data of Figures 5-7/Fig. 5/The original image file for the blots/
- the original source data of Figures 5-7/Fig. 5/The original image file for the blots/Fig.5E Rat-CCl4-a-SMA-GAPDH.jpg
- __MACOSX/the original source data of Figures 5-7/Fig. 5/The original image file for the blots/
- __MACOSX/the original source data of Figures 5-7/Fig. 5/The original image file for the blots/._Fig.5E Rat-CCl4-a-SMA-GAPDH.jpg
- the original source data of Figures 5-7/Fig. 5/The original image file for the blots/Fig.5E Rat-CCl4-a-SMA.jpg
- __MACOSX/the original source data of Figures 5-7/Fig. 5/The original image file for the blots/._Fig.5E Rat-CCl4-a-SMA.jpg
- the original source data of Figures 5-7/Fig. 5/The original image file for the blots/Fig.5J Mice-CCl4-a-SMA-GAPDH.tif
- __MACOSX/the original source data of Figures 5-7/Fig. 5/The original image file for the blots/._Fig.5J Mice-CCl4-a-SMA-GAPDH.tif
- the original source data of Figures 5-7/Fig. 5/The original image file for the blots/Fig.5J Mice-CCl4-a-SMA.tif
- __MACOSX/the original source data of Figures 5-7/Fig. 5/The original image file for the blots/._Fig.5J Mice-CCl4-a-SMA.tif
- the original source data of Figures 5-7/Fig. 5/The original image file for the blots/Fig.5O Rat-BDL-a-SMA-GAPDH.jpg
- __MACOSX/the original source data of Figures 5-7/Fig. 5/The original image file for the blots/._Fig.5O Rat-BDL-a-SMA-GAPDH.jpg
- the original source data of Figures 5-7/Fig. 5/The original image file for the blots/Fig.5O Rat-BDL-a-SMA.jpg
- __MACOSX/the original source data of Figures 5-7/Fig. 5/The original image file for the blots/._Fig.5O Rat-BDL-a-SMA.jpg
- __MACOSX/the original source data of Figures 5-7/Fig. 5/._The original image file for the blots
- __MACOSX/the original source data of Figures 5-7/._Fig. 5
- the original source data of Figures 5-7/Fig. 6/
- the original source data of Figures 5-7/Fig. 6/Fig. 6.xlsx
- __MACOSX/the original source data of Figures 5-7/Fig. 6/
- __MACOSX/the original source data of Figures 5-7/Fig. 6/._Fig. 6.xlsx
- the original source data of Figures 5-7/Fig. 6/The original image file for the blots/
- the original source data of Figures 5-7/Fig. 6/The original image file for the blots/Fig. 6B Rat-CCl4-Jagged1-GAPDH.jpg
- __MACOSX/the original source data of Figures 5-7/Fig. 6/The original image file for the blots/
- __MACOSX/the original source data of Figures 5-7/Fig. 6/The original image file for the blots/._Fig. 6B Rat-CCl4-Jagged1-GAPDH.jpg
- the original source data of Figures 5-7/Fig. 6/The original image file for the blots/Fig. 6B Rat-CCl4-Jagged1.jpg
- __MACOSX/the original source data of Figures 5-7/Fig. 6/The original image file for the blots/._Fig. 6B Rat-CCl4-Jagged1.jpg
- the original source data of Figures 5-7/Fig. 6/The original image file for the blots/Fig. 6B Rat-CCl4-Notch2-GAPDH.jpg
- __MACOSX/the original source data of Figures 5-7/Fig. 6/The original image file for the blots/._Fig. 6B Rat-CCl4-Notch2-GAPDH.jpg
- the original source data of Figures 5-7/Fig. 6/The original image file for the blots/Fig. 6B Rat-CCl4-Notch2.jpg
- __MACOSX/the original source data of Figures 5-7/Fig. 6/The original image file for the blots/._Fig. 6B Rat-CCl4-Notch2.jpg
- the original source data of Figures 5-7/Fig. 6/The original image file for the blots/Fig. 6B Rat-CCl4-Notch3-GAPDH.jpg
- __MACOSX/the original source data of Figures 5-7/Fig. 6/The original image file for the blots/._Fig. 6B Rat-CCl4-Notch3-GAPDH.jpg
- the original source data of Figures 5-7/Fig. 6/The original image file for the blots/Fig. 6B Rat-CCl4-Notch3.jpg
- __MACOSX/the original source data of Figures 5-7/Fig. 6/The original image file for the blots/._Fig. 6B Rat-CCl4-Notch3.jpg
- the original source data of Figures 5-7/Fig. 6/The original image file for the blots/Fig. 6B Rat-CCl4-RBP-kB-GAPDH.jpg
- __MACOSX/the original source data of Figures 5-7/Fig. 6/The original image file for the blots/._Fig. 6B Rat-CCl4-RBP-kB-GAPDH.jpg
- the original source data of Figures 5-7/Fig. 6/The original image file for the blots/Fig. 6B Rat-CCl4-RBP-kB.jpg
- __MACOSX/the original source data of Figures 5-7/Fig. 6/The original image file for the blots/._Fig. 6B Rat-CCl4-RBP-kB.jpg
- the original source data of Figures 5-7/Fig. 6/The original image file for the blots/Fig. 6E Mice-CCl4-Jagged1-GAPDH.jpg
- __MACOSX/the original source data of Figures 5-7/Fig. 6/The original image file for the blots/._Fig. 6E Mice-CCl4-Jagged1-GAPDH.jpg
- the original source data of Figures 5-7/Fig. 6/The original image file for the blots/Fig. 6E Mice-CCl4-Jagged1.jpg
- __MACOSX/the original source data of Figures 5-7/Fig. 6/The original image file for the blots/._Fig. 6E Mice-CCl4-Jagged1.jpg
- the original source data of Figures 5-7/Fig. 6/The original image file for the blots/Fig. 6E Mice-CCl4-Notch2-GAPDH.jpg
- __MACOSX/the original source data of Figures 5-7/Fig. 6/The original image file for the blots/._Fig. 6E Mice-CCl4-Notch2-GAPDH.jpg
- the original source data of Figures 5-7/Fig. 6/The original image file for the blots/Fig. 6E Mice-CCl4-Notch2.jpg
- __MACOSX/the original source data of Figures 5-7/Fig. 6/The original image file for the blots/._Fig. 6E Mice-CCl4-Notch2.jpg
- the original source data of Figures 5-7/Fig. 6/The original image file for the blots/Fig. 6E Mice-CCl4-Notch4-GAPDH.jpg
- __MACOSX/the original source data of Figures 5-7/Fig. 6/The original image file for the blots/._Fig. 6E Mice-CCl4-Notch4-GAPDH.jpg
- the original source data of Figures 5-7/Fig. 6/The original image file for the blots/Fig. 6E Mice-CCl4-Notch4.jpg
- __MACOSX/the original source data of Figures 5-7/Fig. 6/The original image file for the blots/._Fig. 6E Mice-CCl4-Notch4.jpg
- the original source data of Figures 5-7/Fig. 6/The original image file for the blots/Fig. 6E Mice-CCl4-RBP-kB-GAPDH.jpg
- __MACOSX/the original source data of Figures 5-7/Fig. 6/The original image file for the blots/._Fig. 6E Mice-CCl4-RBP-kB-GAPDH.jpg
- the original source data of Figures 5-7/Fig. 6/The original image file for the blots/Fig. 6E Mice-CCl4-RBP-kB.jpg
- __MACOSX/the original source data of Figures 5-7/Fig. 6/The original image file for the blots/._Fig. 6E Mice-CCl4-RBP-kB.jpg
- the original source data of Figures 5-7/Fig. 6/The original image file for the blots/Fig. 6H Rat-BDL-Jagged1-GAPDH.jpg
- __MACOSX/the original source data of Figures 5-7/Fig. 6/The original image file for the blots/._Fig. 6H Rat-BDL-Jagged1-GAPDH.jpg
- the original source data of Figures 5-7/Fig. 6/The original image file for the blots/Fig. 6H Rat-BDL-Jagged1.jpg
- __MACOSX/the original source data of Figures 5-7/Fig. 6/The original image file for the blots/._Fig. 6H Rat-BDL-Jagged1.jpg
- the original source data of Figures 5-7/Fig. 6/The original image file for the blots/Fig. 6H Rat-BDL-Notch2-GAPDH.jpg
- __MACOSX/the original source data of Figures 5-7/Fig. 6/The original image file for the blots/._Fig. 6H Rat-BDL-Notch2-GAPDH.jpg
- the original source data of Figures 5-7/Fig. 6/The original image file for the blots/Fig. 6H Rat-BDL-Notch2.jpg
- __MACOSX/the original source data of Figures 5-7/Fig. 6/The original image file for the blots/._Fig. 6H Rat-BDL-Notch2.jpg
- the original source data of Figures 5-7/Fig. 6/The original image file for the blots/Fig. 6H Rat-BDL-Notch3-GAPDH.jpg
- __MACOSX/the original source data of Figures 5-7/Fig. 6/The original image file for the blots/._Fig. 6H Rat-BDL-Notch3-GAPDH.jpg
- the original source data of Figures 5-7/Fig. 6/The original image file for the blots/Fig. 6H Rat-BDL-Notch3.jpg
- __MACOSX/the original source data of Figures 5-7/Fig. 6/The original image file for the blots/._Fig. 6H Rat-BDL-Notch3.jpg
- the original source data of Figures 5-7/Fig. 6/The original image file for the blots/Fig.6H Rat-BDL-RBPkB-GAPDH.jpg
- __MACOSX/the original source data of Figures 5-7/Fig. 6/The original image file for the blots/._Fig.6H Rat-BDL-RBPkB-GAPDH.jpg
- the original source data of Figures 5-7/Fig. 6/The original image file for the blots/Fig.6H Rat-BDL-RBPkB.jpg
- __MACOSX/the original source data of Figures 5-7/Fig. 6/The original image file for the blots/._Fig.6H Rat-BDL-RBPkB.jpg
- __MACOSX/the original source data of Figures 5-7/Fig. 6/._The original image file for the blots
- __MACOSX/the original source data of Figures 5-7/._Fig. 6
- the original source data of Figures 5-7/Fig. 7/
- the original source data of Figures 5-7/Fig. 7/Fig. 7 (LX-2).xlsx
- __MACOSX/the original source data of Figures 5-7/Fig. 7/
- __MACOSX/the original source data of Figures 5-7/Fig. 7/._Fig. 7 (LX-2).xlsx
- the original source data of Figures 5-7/Fig. 7/Fig. 7A (LX-2)/
- the original source data of Figures 5-7/Fig. 7/Fig. 7A (LX-2)/a-SMA/
- the original source data of Figures 5-7/Fig. 7/Fig. 7A (LX-2)/a-SMA/Control.jpg
- __MACOSX/the original source data of Figures 5-7/Fig. 7/Fig. 7A (LX-2)/
- __MACOSX/the original source data of Figures 5-7/Fig. 7/Fig. 7A (LX-2)/a-SMA/
- __MACOSX/the original source data of Figures 5-7/Fig. 7/Fig. 7A (LX-2)/a-SMA/._Control.jpg
- the original source data of Figures 5-7/Fig. 7/Fig. 7A (LX-2)/a-SMA/JY5(18.5uM).jpg
- __MACOSX/the original source data of Figures 5-7/Fig. 7/Fig. 7A (LX-2)/a-SMA/._JY5(18.5uM).jpg
- the original source data of Figures 5-7/Fig. 7/Fig. 7A (LX-2)/a-SMA/JY5(37uM).jpg
- __MACOSX/the original source data of Figures 5-7/Fig. 7/Fig. 7A (LX-2)/a-SMA/._JY5(37uM).jpg
- the original source data of Figures 5-7/Fig. 7/Fig. 7A (LX-2)/a-SMA/JY5(9.25uM).jpg
- __MACOSX/the original source data of Figures 5-7/Fig. 7/Fig. 7A (LX-2)/a-SMA/._JY5(9.25uM).jpg
- the original source data of Figures 5-7/Fig. 7/Fig. 7A (LX-2)/a-SMA/SB431542.jpg
- __MACOSX/the original source data of Figures 5-7/Fig. 7/Fig. 7A (LX-2)/a-SMA/._SB431542.jpg
- the original source data of Figures 5-7/Fig. 7/Fig. 7A (LX-2)/a-SMA/TGF-beta1.jpg
- __MACOSX/the original source data of Figures 5-7/Fig. 7/Fig. 7A (LX-2)/a-SMA/._TGF-beta1.jpg
- __MACOSX/the original source data of Figures 5-7/Fig. 7/Fig. 7A (LX-2)/._a-SMA
- the original source data of Figures 5-7/Fig. 7/Fig. 7A (LX-2)/Col-I/
- the original source data of Figures 5-7/Fig. 7/Fig. 7A (LX-2)/Col-I/Control.jpg
- __MACOSX/the original source data of Figures 5-7/Fig. 7/Fig. 7A (LX-2)/Col-I/
- __MACOSX/the original source data of Figures 5-7/Fig. 7/Fig. 7A (LX-2)/Col-I/._Control.jpg
- the original source data of Figures 5-7/Fig. 7/Fig. 7A (LX-2)/Col-I/JY5(18.5uM).jpg
- __MACOSX/the original source data of Figures 5-7/Fig. 7/Fig. 7A (LX-2)/Col-I/._JY5(18.5uM).jpg
- the original source data of Figures 5-7/Fig. 7/Fig. 7A (LX-2)/Col-I/JY5(37uM).jpg
- __MACOSX/the original source data of Figures 5-7/Fig. 7/Fig. 7A (LX-2)/Col-I/._JY5(37uM).jpg
- the original source data of Figures 5-7/Fig. 7/Fig. 7A (LX-2)/Col-I/JY5(9.25uM).jpg
- __MACOSX/the original source data of Figures 5-7/Fig. 7/Fig. 7A (LX-2)/Col-I/._JY5(9.25uM).jpg
- the original source data of Figures 5-7/Fig. 7/Fig. 7A (LX-2)/Col-I/SB431542.jpg
- __MACOSX/the original source data of Figures 5-7/Fig. 7/Fig. 7A (LX-2)/Col-I/._SB431542.jpg
- the original source data of Figures 5-7/Fig. 7/Fig. 7A (LX-2)/Col-I/TGF-beta1.jpg
- __MACOSX/the original source data of Figures 5-7/Fig. 7/Fig. 7A (LX-2)/Col-I/._TGF-beta1.jpg
- __MACOSX/the original source data of Figures 5-7/Fig. 7/Fig. 7A (LX-2)/._Col-I
- __MACOSX/the original source data of Figures 5-7/Fig. 7/._Fig. 7A (LX-2)
- the original source data of Figures 5-7/Fig. 7/The original image file for the blots/
- the original source data of Figures 5-7/Fig. 7/The original image file for the blots/Fig. 7C LX-2-a-SMA-GAPDH.jpg
- __MACOSX/the original source data of Figures 5-7/Fig. 7/The original image file for the blots/
- __MACOSX/the original source data of Figures 5-7/Fig. 7/The original image file for the blots/._Fig. 7C LX-2-a-SMA-GAPDH.jpg
- the original source data of Figures 5-7/Fig. 7/The original image file for the blots/Fig. 7C LX-2-a-SMA.tif
- __MACOSX/the original source data of Figures 5-7/Fig. 7/The original image file for the blots/._Fig. 7C LX-2-a-SMA.tif
- the original source data of Figures 5-7/Fig. 7/The original image file for the blots/Fig. 7F LX-2-Jagged1-beta-actin.tif
- __MACOSX/the original source data of Figures 5-7/Fig. 7/The original image file for the blots/._Fig. 7F LX-2-Jagged1-beta-actin.tif
- the original source data of Figures 5-7/Fig. 7/The original image file for the blots/Fig. 7F LX-2-Jagged1.tif
- __MACOSX/the original source data of Figures 5-7/Fig. 7/The original image file for the blots/._Fig. 7F LX-2-Jagged1.tif
- the original source data of Figures 5-7/Fig. 7/The original image file for the blots/Fig. 7H LX-2-Notch2-GAPDH.jpg
- __MACOSX/the original source data of Figures 5-7/Fig. 7/The original image file for the blots/._Fig. 7H LX-2-Notch2-GAPDH.jpg
- the original source data of Figures 5-7/Fig. 7/The original image file for the blots/Fig. 7H LX-2-Notch2.jpg
- __MACOSX/the original source data of Figures 5-7/Fig. 7/The original image file for the blots/._Fig. 7H LX-2-Notch2.jpg
- the original source data of Figures 5-7/Fig. 7/The original image file for the blots/Fig. 7K LX-2-RBP-kB-GAPDH.jpg
- __MACOSX/the original source data of Figures 5-7/Fig. 7/The original image file for the blots/._Fig. 7K LX-2-RBP-kB-GAPDH.jpg
- the original source data of Figures 5-7/Fig. 7/The original image file for the blots/Fig. 7K LX-2-RBP-kB.jpg
- __MACOSX/the original source data of Figures 5-7/Fig. 7/The original image file for the blots/._Fig. 7K LX-2-RBP-kB.jpg
- __MACOSX/the original source data of Figures 5-7/Fig. 7/._The original image file for the blots
- __MACOSX/the original source data of Figures 5-7/._Fig. 7
