# Supplementary material for: The Novel Chinese Medicine JY5 Formula Alleviates Hepatic Fibrosis by Inhibiting the Notch Signaling Pathway
Source: Front Pharmacol. 2021 Sep 22;12:671152. doi: 10.3389/fphar.2021.671152 (PMC8493219; doi:10.3389/fphar.2021.671152)
Supplement: Supplementary file 3 [file DataSheet4.ZIP › the original source data of Figures 5-7/Fig. 5/Fig. 5.xlsx]

## Sheet: Rat-CCl4
Groups	Fig. 5B	Fig. 5C	Fig. 5D	Fig. 5E
	α-SMA positve area(%)	Desmin positve area(%)	α-SMA mRNA expression	α-SMA/GAPDH
Oil	1.2	0.96	1	1.09128
	0.97	0.74	0.85	0.945282
	1.51	0.85	1.028	0.963434
			0.799
			0.584
CCl4	7.85	8.76	1.976	3.1982
	11.52	9.2	1.587	4.02165
	12.34	10.5	1.205	2.94664
			1.987
			1.492
			1.759
JY5	9.14	6.41	0.831	1.76354
	7.66	4.02	1.194	1.8004
	4.14	5.81	1.249	1.97718
			0.957
			0.835
			1.056
SORA	4.15	4.91	1.392	1.47659
	7.56	7.14	1.298	1.47582
	6.61	6.24	1.032	1.14442
			1.201
			1.819
			1.206

## Sheet: Mice-CCl4
Groups	Fig. 5G	Fig. 5H	Fig. 5I	Fig. 5J
	α-SMA positve area(%)	Desmin positve area(%)	α-SMA mRNA expression	α-SMA/GAPDH
Oil	0.661	0.766	1	0.15
	0.454	1.061	0.97	0.13
	0.59	0.887	0.26	0.13
			1.27
			0.25
			0.43
CCl4	9.125	8.805	2.47	2.85
	10.811	10.713	1.77	1.86
	7.734	7.178	2.68	1.58
			1.44
			1.42
JY5	4.148	3.787	1.59	0.73
	3.841	4.148	1.35	1.15
	5.784	6.338	1.39	1.16
			1.62
			1.05
			1.58
SORA	4.966	4.491	1.32	0.75
	5.068	3.631	1.28	0.83
	6.323	5.55	0.68	0.53
			2.03
			0.97
			0.47

## Sheet: Rat-BDL
Groups	Fig. 5L	Fig. 5M	Fig. 5N	Fig. 5O
	α-SMA positve area(%)	Desmin positve area(%)	α-SMA mRNA expression	α-SMA/GAPDH
Sham	0.31	0.75	1	0.38
	0.4	0.54	1.829	0.18
	0.16	0.93	1.369	0.17
			0.772
			1.413
			2.476
BDL	10.09	5.55	40.556	2.23
	6.71	8.79	51.088	2.54
	8.08	7.82	34.495	2.42
			46.938
			67.395
			37.265
JY5	3.23	4.93	8.287	0.67
	4.86	5.99	21.618	0.89
	3.22	3.14	2.918	0.44
			2.248
			1.729
			3.292
DAPT	4.89	4.93	1.87	0.49
	3.88	5.99	12.262	0.14
	2.25	3.14	9.01	1.64
			11.569
			11.708
			1.596
