# Supplementary material for: The Novel Chinese Medicine JY5 Formula Alleviates Hepatic Fibrosis by Inhibiting the Notch Signaling Pathway
Source: Front Pharmacol. 2021 Sep 22;12:671152. doi: 10.3389/fphar.2021.671152 (PMC8493219; doi:10.3389/fphar.2021.671152)
Supplement: Supplementary file 3 [file DataSheet4.ZIP › the original source data of Figures 5-7/Fig. 6/Fig. 6.xlsx]

## Sheet: Rat-CCl4
Groups	Fig. 6A
	Jagged1 mRNA expression	Jagged2 mRNA expression	Notch2 mRNA expression	Notch3 mRNA expression	Notch4 mRNA expression	RBP-кB mRNA expression
Oil	1	1	1	1	1	1
	1.397	1.188	0.51	1.301	0.648	1
	1.06	1.602	0.55	1.01	0.715	0.849
	0.933	1.021	0.759	1.45	0.645	0.818
	1.459	1.834	0.53	1.192	0.704	0.729
	0.988	1.502	0.649	0.987	0.687	0.933
CCl4	3.049	2.695	1.027	4.531	2.885	1.027
	2.749	3.468	0.996	2.37	1.992	1.081
	2.329	1.985	0.743	3.332	1.8	1.073
	2.785	2.969	0.939	2.939	2.83	1.076
	2.66	4.347	1.049	4.091	2.703	0.95
	3.675	2.986	0.771	1.612	1.916	1.053
JY5	1.742	0.872	0.545	1.342	1.294	0.545
	1.947	1.296	0.583	1.37	1.327	0.738
	1.918	0.745	0.593	1.44	1.437	0.6
	1.625	1.228	0.726	1.582	1.871	0.833
	1.764	1.386	0.645	1.272	1.269	0.785
	1.264	0.641	0.455	1.246	0.961	0.63
SORA	1.779	2.625	0.638	1.625	1.594	0.638
	1.056	1	0.377	1.536	0.994	0.657
	1.907	2.311	0.556	1.37	2.062	0.744
	1.596	1.671	0.429	1.168	1.357	0.489
	1.613	1.403	0.409	1.021	0.737	0.734
	1.734	1.828	0.535	1.164	1.671	0.886
Groups	Fig. 6C
	Jagged1/GAPDH	Notch2/GAPDH	Notch3/GAPDH	RBP-кB/GAPDH
Oil	0.903838	0.746697	0.750201	1.09128
	0.935181	0.885301	0.495382	0.945282
	0.783847	0.820249	0.221313	0.963434
CCl4	1.37569	1.40893	1.34516	3.1982
	1.74288	1.35462	1.91662	4.02165
	1.3739	1.23354	1.69502	2.94664
JY5	0.736567	0.65623	1.03768	1.76354
	0.65594	0.560969	1.40327	1.8004
	1.189	1.15285	1.15516	1.97718
SORA	0.715782	1.18315	0.981903	1.47659
	1.01032	1.11239	0.941369	1.47582
	0.810272	1.09462	0.697741	1.14442

## Sheet: Mice-CCl4
Groups	Fig. 6D
	Dll1 mRNA expression	Jagged1 mRNA expression	Notch2 mRNA expression	Notch3 mRNA expression	Notch4 mRNA expression	RBP-кB mRNA expression
Oil	1	0.84	0.75	1	0.7	0.77
	0.98	0.72	0.5	0.87	0.43	0.55
	0.51	1	0.57	0.97	0.7	0.67
	0.77	0.75	0.47	0.97	0.37	0.63
	0.7	0.83	0.76	1	0.63	0.72
	0.93	0.89		1.1	0.72
CCl4	1.93	1.21	0.96	2.9	0.82	0.84
	2.76	1.2	0.95	2.04	0.7	0.82
	1.77	1.05	0.85	3.59	0.83	0.82
	1.81	1.27	0.87	2.35	1.02	0.83
	2.04	1.57	0.85	2.08	0.96	0.85
	2.45	1.28			0.69	0.94
JY5	0.98	0.98	0.64	1.94	0.51	0.6
	1.53	1.08	0.61	1.55	0.71	0.53
	1.08	0.8	0.6	2.03	0.63	0.59
	1.43	1.02	0.71	1.94	0.69	0.66
	1.18	1.18	0.76	2.09	0.68	0.68
	1.27		0.78		0.71	0.27
SORA	1.34	1.86	1	1.74	1.03	0.89
	1.42	1.78	1.08	2.81	0.99	1
	1.43	1.51	0.93	1.83	0.75	0.98
	1.32	1.32	1.06	2.54	1	0.94
	1.39	1.89	0.72	1.69	1.04	0.83
	1.06	1.33	1.02	2.1		0.73
Groups	Fig. 6F
	Jagged1/GAPDH	Notch2/GAPDH	Notch4/GAPDH	RBP-кB/GAPDH
Oil	0.545554	0.992855	0.718154	0.830203
	0.744171	0.71483	0.713991	0.73235
	0.51394	1.11603	0.665794	0.788892
CCl4	1.22389	1.61072	1.39086	1.38824
	1.39946	1.52892	1.42186	1.27487
	1.11163	1.36771	1.42115	1.06343
JY5	0.906176	1.07178	0.816229	1.03775
	0.709607	0.774604	0.77721	1.03678
	0.879045	1.05943	0.992125	1.11503
SORA	0.958447	0.574955	1.04279	0.796834
	0.808738	0.717497	1.05808	0.938838
	0.751823	0.57887	1.11052	0.960372

## Sheet: Rat-BDL
Groups	Fig. 6G
	Dll1 mRNA expression	Dll4 mRNA expression	Jagged1 mRNA expression	Jagged2 mRNA expression	Notch2 mRNA expression	Notch3 mRNA expression	Notch4 mRNA expression	RBP-кB mRNA expression
Sham	1	1	1	1	1	1	1	1
	1.608	1.608		2.202	1.383	1.214	1.317	1.999
	1.316	1.316	1.927	1.316	1.039	0.793	0.81	1.883
	1.364	1.364	0.83	0.974	0.785	0.528	1.077	1.241
	1.169	1.169	0.847	1.059	1.161	0.808	0.765	1.121
	1.787	1.787	1.283	1.343	1.65	1.474	1.184	2.108
	1.534	1.534	1.19	1.406	1.38		1.992	1.494
	0.959	0.959	0.67	0.784	1.206	0.844	1.246	1.022
BDL	3.16	3.16	19.819	45.453	2.105	16.333	11.704	5.25
	3.737	3.737	23.07	51.833	1.877	16.334	9.459	3.802
	3.662	3.662	38.424	62.141	2.498	23.053	16.384	5.56
	2.934	2.934	18.312	37.151	1.322	8.919	7.856	3.269
	2.735	2.735	19.474	48.177	1.83	16.746	9.78	3.891
	3.616	3.616	27.395	54.069	2.641	27.695	14.994	5.507
	3.18	3.18	25.19	60.467	2.524	19.857	13.372	4.743
					1.745
JY5	1.136	1.136	6.459	9.147	0.855	3.513	4.015	2.732
	1.866	1.866	14.651	24.386	1.844	15.037	8.593	4.226
	1.548	1.548	17.559	28.036	1.968	12.803	6.966	1.557
	2.631	2.631	1.873	2.863	1.001	1.701	2.402	3.266
	2.968	2.968	13.467	37.35	1.526	13.593	8.585	1.808
	2.545	2.545	2.014	3.483	1.158	2.132	2.307	2.548
	2.576	2.576	3.134	8.544	1.513	4.642	3.839	2.59
	2.438	2.438	3.592	6.672	1.607	4.952	3.246	3.59
DAPT	1.683	1.683	1.59	4.682	1.251	2.624	2.445	1.383
	1.582	1.582	14.973	22.684	1.285	5.422	3.981	3.185
	1.43	1.43	15.745	29.187	1.438	8.52	6.067	2.403
	1.767	1.767	23.73	35.27	1.854	7.893	6.503	2.851
	1.759	1.759	14.82	48.356	1.523	5.315	6.102	2.568
	1.519	1.519	12.378	29.879	1.819	7.103	4.186	3.334
			1.733	3.802	1.495	1.727	3.222	1.343
Groups	Fig. 6I
	Jagged1/GAPDH	Notch2/GAPDH	Notch3/GAPDH	RBP-кB/GAPDH
Sham	1.21419	0.782232	0.566684	0.929551
	1.61435	0.605322	0.478718	0.847452
	0.819389	0.646585	0.51927	0.249162
BDL	2.18104	1.25234	1.63151	1.53152
	2.39097	1.31237	1.43458	1.79477
	1.43508	1.15557	1.51114	1.57885
JY5	0.820602	0.499141	0.848085	0.320467
	0.469703	0.828288	1.02809	0.32673
	0.06705	0.721031	0.815971	0.428089
DAPT	0.33989	0.933282	1.2065	1.32142
	0.552674	0.937777	1.22526	1.2129
	0.027423	0.814012	1.01786	1.34115
