# Supplementary material for: The Novel Chinese Medicine JY5 Formula Alleviates Hepatic Fibrosis by Inhibiting the Notch Signaling Pathway
Source: Front Pharmacol. 2021 Sep 22;12:671152. doi: 10.3389/fphar.2021.671152 (PMC8493219; doi:10.3389/fphar.2021.671152)
Supplement: Supplementary file 3 [file DataSheet4.ZIP › the original source data of Figures 5-7/Fig. 7/Fig. 7 (LX-2).xlsx]

## Sheet: LX-2
Groups	Fig. 7B	Fig. 7D	Fig. 7E	Fig. 7G	Fig. 7I	Fig. 7J
	α-SMA mRNA expression	Col-Ⅰ mRNA expression	Jagged1 mRNA expression	Notch2 mRNA expression	Notch3 mRNA expression	RBP-кB mRNA expression
Control	1	1	1	1	1	1
	0.811	0.8	0.857	0.806	1.057	1.279
	0.793	0.869	0.765	0.95	0.938	1.197
TGF-β1	2.715	3.005	9.142	4.006	3.364	4.304
	2.725	3.05	10.863	4.777	3.421	5.056
	2.412	2.468	8.47	4.83458	3.179	6.4
JY5(9.25μM)	1.864	2.54	9.886	3.75	3.44	2.997
	1.724	2.729	8.998	2.656	3.249	4.579
	2.029	2.603	9.923	3.123	3.43	3.98
JY5(18.5μM)	1.641	1.462	8.617	1.912	1.512	3.401
	1.448	1.45	8.633	2.771	1.548	3.83
	2.172	2.095	8.713	2.177	1.612	3.86166
JY5(37μM)	1.777	1.004	8.1	2.56	1.655	2.311
	1.512	0.596	6.166	1.984	0.996	2.248
	1.877	0.579	5.483	2.6	0.849	1.989
SB431542	0.722	0.826	0.835	0.309	1.026	1.74
	0.727	0.549	0.618	0.677	0.823	2.178
	0.661	0.581	0.575	0.769	0.753	1.649
Groups	Fig. 7C	Fig. 7F	Fig. 7H	Fig. 7K
	α-SMA/GAPDH	Jagged1/β-actin	Notch2/GAPDH	RBP-кB/GAPDH
Control	1.04561	0.637088	0.578321	1.02631
	0.954394	0.663515	0.846598	0.973688
TGF-β1	2.1978	1.28289	1.49353	1.75498
	1.75627	1.32143	1.44624	1.92969
JY5(9.25μM)	0.865974	1.28725	1.18908	1.64377
	0.682809	1.13179	1.06725	1.68
JY5(18.5μM)	0.715752	0.882675	0.979052	1.41273
	0.696282	0.982008	1.03476	1.25261
JY5(37μM)	0.72419	0.678832	0.828789	0.818827
	0.855416	0.981944	1.12008	0.897959
SB431542	0.583981	0.887173	0.867172	0.591572
	0.702329	0.787761	0.766377	0.457511
