# Supplementary material for: The Novel Chinese Medicine JY5 Formula Alleviates Hepatic Fibrosis by Inhibiting the Notch Signaling Pathway
Source: Front Pharmacol. 2021 Sep 22;12:671152. doi: 10.3389/fphar.2021.671152 (PMC8493219; doi:10.3389/fphar.2021.671152)
Supplement: Supplementary file 4 [file DataSheet1.ZIP]

Archive with 4 entries (3 files):
- Ethical file/2019-0031.pdf
- Ethical file/Chinese edition of 2018-07-SZYD-LP-01.pdf
- Ethical file/English edition of 2018-07-SZYD-LP-01.pdf
- Ethical file/
