# Supplementary material for: The Novel Chinese Medicine JY5 Formula Alleviates Hepatic Fibrosis by Inhibiting the Notch Signaling Pathway
Source: Front Pharmacol. 2021 Sep 22;12:671152. doi: 10.3389/fphar.2021.671152 (PMC8493219; doi:10.3389/fphar.2021.671152)
Supplement: Supplementary file 5 [file DataSheet2.ZIP]

Archive with 17 entries (16 files):
- The original image file for the blots/
- The original image file for the blots/Fig.5B Rat-CCl4-aSMA-GAPDH.jpg
- The original image file for the blots/Fig.5B Rat-CCl4-aSMA.jpg
- The original image file for the blots/Fig.5E Mice-CCl4-aSMA-GAPDH.tif
- The original image file for the blots/Fig.5E Mice-CCl4-aSMA.tif
- The original image file for the blots/Fig.5H Rat-BDL-aSMA-GAPDH.jpg
- The original image file for the blots/Fig.5H Rat-BDL-aSMA.jpg
- The original image file for the blots/Fig.6B Rat-CCl4-RBPkB-GAPDH.jpg
- The original image file for the blots/Fig.6B Rat-CCl4-RBPkB.jpg
- The original image file for the blots/Fig.6E Rat-BDL-JAG1-GAPDH.jpg
- The original image file for the blots/Fig.6E Rat-BDL-JAG1.jpg
- The original image file for the blots/Fig.6E Rat-BDL-RBPkB-GAPDH.jpg
- The original image file for the blots/Fig.6E Rat-BDL-RBPkB.jpg
- The original image file for the blots/Fig.7A LX2-aSMA-GAPDH.jpg
- The original image file for the blots/Fig.7A LX2-aSMA.tif
- The original image file for the blots/Fig.7F LX2-RBPKB-GAPDH.jpg
- The original image file for the blots/Fig.7F LX2-RBPKB.jpg
