# Supplementary material for: The Novel Chinese Medicine JY5 Formula Alleviates Hepatic Fibrosis by Inhibiting the Notch Signaling Pathway
Source: Front Pharmacol. 2021 Sep 22;12:671152. doi: 10.3389/fphar.2021.671152 (PMC8493219; doi:10.3389/fphar.2021.671152)
Supplement: Supplementary file 6 [file DataSheet5.ZIP]

Archive with 110 entries (85 files):
- the original source data of  Supplementary Figures /
- the original source data of  Supplementary Figures /.DS_Store
- __MACOSX/
- __MACOSX/the original source data of  Supplementary Figures /
- __MACOSX/the original source data of  Supplementary Figures /._.DS_Store
- the original source data of  Supplementary Figures /Fig. S3/
- the original source data of  Supplementary Figures /Fig. S3/Fig. S3 (Rat-CCl4).xlsx
- __MACOSX/the original source data of  Supplementary Figures /Fig. S3/
- __MACOSX/the original source data of  Supplementary Figures /Fig. S3/._Fig. S3 (Rat-CCl4).xlsx
- the original source data of  Supplementary Figures /Fig. S3/Fig. S3A (Rat-CCl4)/
- the original source data of  Supplementary Figures /Fig. S3/Fig. S3A (Rat-CCl4)/H&E/
- the original source data of  Supplementary Figures /Fig. S3/Fig. S3A (Rat-CCl4)/H&E/CCl4.jpg
- __MACOSX/the original source data of  Supplementary Figures /Fig. S3/Fig. S3A (Rat-CCl4)/
- __MACOSX/the original source data of  Supplementary Figures /Fig. S3/Fig. S3A (Rat-CCl4)/H&E/
- __MACOSX/the original source data of  Supplementary Figures /Fig. S3/Fig. S3A (Rat-CCl4)/H&E/._CCl4.jpg
- the original source data of  Supplementary Figures /Fig. S3/Fig. S3A (Rat-CCl4)/H&E/FZHY.jpg
- __MACOSX/the original source data of  Supplementary Figures /Fig. S3/Fig. S3A (Rat-CCl4)/H&E/._FZHY.jpg
- the original source data of  Supplementary Figures /Fig. S3/Fig. S3A (Rat-CCl4)/H&E/JY5.jpg
- __MACOSX/the original source data of  Supplementary Figures /Fig. S3/Fig. S3A (Rat-CCl4)/H&E/._JY5.jpg
- the original source data of  Supplementary Figures /Fig. S3/Fig. S3A (Rat-CCl4)/H&E/Oil.jpg
- __MACOSX/the original source data of  Supplementary Figures /Fig. S3/Fig. S3A (Rat-CCl4)/H&E/._Oil.jpg
- __MACOSX/the original source data of  Supplementary Figures /Fig. S3/Fig. S3A (Rat-CCl4)/._H&E
- the original source data of  Supplementary Figures /Fig. S3/Fig. S3A (Rat-CCl4)/SR/
- the original source data of  Supplementary Figures /Fig. S3/Fig. S3A (Rat-CCl4)/SR/CCl4.jpg
- __MACOSX/the original source data of  Supplementary Figures /Fig. S3/Fig. S3A (Rat-CCl4)/SR/
- __MACOSX/the original source data of  Supplementary Figures /Fig. S3/Fig. S3A (Rat-CCl4)/SR/._CCl4.jpg
- the original source data of  Supplementary Figures /Fig. S3/Fig. S3A (Rat-CCl4)/SR/FZHY.jpg
- __MACOSX/the original source data of  Supplementary Figures /Fig. S3/Fig. S3A (Rat-CCl4)/SR/._FZHY.jpg
- the original source data of  Supplementary Figures /Fig. S3/Fig. S3A (Rat-CCl4)/SR/JY5.jpg
- __MACOSX/the original source data of  Supplementary Figures /Fig. S3/Fig. S3A (Rat-CCl4)/SR/._JY5.jpg
- the original source data of  Supplementary Figures /Fig. S3/Fig. S3A (Rat-CCl4)/SR/Oil.jpg
- __MACOSX/the original source data of  Supplementary Figures /Fig. S3/Fig. S3A (Rat-CCl4)/SR/._Oil.jpg
- __MACOSX/the original source data of  Supplementary Figures /Fig. S3/Fig. S3A (Rat-CCl4)/._SR
- __MACOSX/the original source data of  Supplementary Figures /Fig. S3/._Fig. S3A (Rat-CCl4)
- __MACOSX/the original source data of  Supplementary Figures /._Fig. S3
- the original source data of  Supplementary Figures /Fig. S4/
- the original source data of  Supplementary Figures /Fig. S4/Fig. S4 (Rat-CCl4).xlsx
- __MACOSX/the original source data of  Supplementary Figures /Fig. S4/
- __MACOSX/the original source data of  Supplementary Figures /Fig. S4/._Fig. S4 (Rat-CCl4).xlsx
- the original source data of  Supplementary Figures /Fig. S4/Fig. S4A (Rat-CCl4)/
- the original source data of  Supplementary Figures /Fig. S4/Fig. S4A (Rat-CCl4)/CCl4.jpg
- __MACOSX/the original source data of  Supplementary Figures /Fig. S4/Fig. S4A (Rat-CCl4)/
- __MACOSX/the original source data of  Supplementary Figures /Fig. S4/Fig. S4A (Rat-CCl4)/._CCl4.jpg
- the original source data of  Supplementary Figures /Fig. S4/Fig. S4A (Rat-CCl4)/F01.jpg
- __MACOSX/the original source data of  Supplementary Figures /Fig. S4/Fig. S4A (Rat-CCl4)/._F01.jpg
- the original source data of  Supplementary Figures /Fig. S4/Fig. S4A (Rat-CCl4)/F02.jpg
- __MACOSX/the original source data of  Supplementary Figures /Fig. S4/Fig. S4A (Rat-CCl4)/._F02.jpg
- the original source data of  Supplementary Figures /Fig. S4/Fig. S4A (Rat-CCl4)/F03.jpg
- __MACOSX/the original source data of  Supplementary Figures /Fig. S4/Fig. S4A (Rat-CCl4)/._F03.jpg
- the original source data of  Supplementary Figures /Fig. S4/Fig. S4A (Rat-CCl4)/FZHY.jpg
- __MACOSX/the original source data of  Supplementary Figures /Fig. S4/Fig. S4A (Rat-CCl4)/._FZHY.jpg
- the original source data of  Supplementary Figures /Fig. S4/Fig. S4A (Rat-CCl4)/JY5.jpg
- __MACOSX/the original source data of  Supplementary Figures /Fig. S4/Fig. S4A (Rat-CCl4)/._JY5.jpg
- the original source data of  Supplementary Figures /Fig. S4/Fig. S4A (Rat-CCl4)/Oil.jpg
- __MACOSX/the original source data of  Supplementary Figures /Fig. S4/Fig. S4A (Rat-CCl4)/._Oil.jpg
- __MACOSX/the original source data of  Supplementary Figures /Fig. S4/._Fig. S4A (Rat-CCl4)
- __MACOSX/the original source data of  Supplementary Figures /._Fig. S4
- the original source data of  Supplementary Figures /Review supporting file - 149956 comment 6/
- the original source data of  Supplementary Figures /Review supporting file - 149956 comment 6/IF/
- the original source data of  Supplementary Figures /Review supporting file - 149956 comment 6/IF/a-SMA/
- the original source data of  Supplementary Figures /Review supporting file - 149956 comment 6/IF/a-SMA/Control.jpg
- __MACOSX/the original source data of  Supplementary Figures /Review supporting file - 149956 comment 6/
- __MACOSX/the original source data of  Supplementary Figures /Review supporting file - 149956 comment 6/IF/
- __MACOSX/the original source data of  Supplementary Figures /Review supporting file - 149956 comment 6/IF/a-SMA/
- __MACOSX/the original source data of  Supplementary Figures /Review supporting file - 149956 comment 6/IF/a-SMA/._Control.jpg
- the original source data of  Supplementary Figures /Review supporting file - 149956 comment 6/IF/a-SMA/DAPT(50uM).jpg
- __MACOSX/the original source data of  Supplementary Figures /Review supporting file - 149956 comment 6/IF/a-SMA/._DAPT(50uM).jpg
- the original source data of  Supplementary Figures /Review supporting file - 149956 comment 6/IF/a-SMA/JY5(37uM).jpg
- __MACOSX/the original source data of  Supplementary Figures /Review supporting file - 149956 comment 6/IF/a-SMA/._JY5(37uM).jpg
- the original source data of  Supplementary Figures /Review supporting file - 149956 comment 6/IF/a-SMA/JY5+DAPT.jpg
- __MACOSX/the original source data of  Supplementary Figures /Review supporting file - 149956 comment 6/IF/a-SMA/._JY5+DAPT.jpg
- the original source data of  Supplementary Figures /Review supporting file - 149956 comment 6/IF/a-SMA/TGF-beta1.jpg
- __MACOSX/the original source data of  Supplementary Figures /Review supporting file - 149956 comment 6/IF/a-SMA/._TGF-beta1.jpg
- __MACOSX/the original source data of  Supplementary Figures /Review supporting file - 149956 comment 6/IF/._a-SMA
- the original source data of  Supplementary Figures /Review supporting file - 149956 comment 6/IF/Col-I/
- the original source data of  Supplementary Figures /Review supporting file - 149956 comment 6/IF/Col-I/Control.jpg
- __MACOSX/the original source data of  Supplementary Figures /Review supporting file - 149956 comment 6/IF/Col-I/
- __MACOSX/the original source data of  Supplementary Figures /Review supporting file - 149956 comment 6/IF/Col-I/._Control.jpg
- the original source data of  Supplementary Figures /Review supporting file - 149956 comment 6/IF/Col-I/DAPT(50uM).jpg
- __MACOSX/the original source data of  Supplementary Figures /Review supporting file - 149956 comment 6/IF/Col-I/._DAPT(50uM).jpg
- the original source data of  Supplementary Figures /Review supporting file - 149956 comment 6/IF/Col-I/JY5(37uM).jpg
- __MACOSX/the original source data of  Supplementary Figures /Review supporting file - 149956 comment 6/IF/Col-I/._JY5(37uM).jpg
- the original source data of  Supplementary Figures /Review supporting file - 149956 comment 6/IF/Col-I/JY5+DAPT.jpg
- __MACOSX/the original source data of  Supplementary Figures /Review supporting file - 149956 comment 6/IF/Col-I/._JY5+DAPT.jpg
- the original source data of  Supplementary Figures /Review supporting file - 149956 comment 6/IF/Col-I/TGF-beta1.jpg
- __MACOSX/the original source data of  Supplementary Figures /Review supporting file - 149956 comment 6/IF/Col-I/._TGF-beta1.jpg
- __MACOSX/the original source data of  Supplementary Figures /Review supporting file - 149956 comment 6/IF/._Col-I
- __MACOSX/the original source data of  Supplementary Figures /Review supporting file - 149956 comment 6/._IF
- the original source data of  Supplementary Figures /Review supporting file - 149956 comment 6/original data.xlsx
- __MACOSX/the original source data of  Supplementary Figures /Review supporting file - 149956 comment 6/._original data.xlsx
- the original source data of  Supplementary Figures /Review supporting file - 149956 comment 6/The original image file for the blots/
- the original source data of  Supplementary Figures /Review supporting file - 149956 comment 6/The original image file for the blots/LX-2-a-SMA-GAPDH.jpg
- __MACOSX/the original source data of  Supplementary Figures /Review supporting file - 149956 comment 6/The original image file for the blots/
- __MACOSX/the original source data of  Supplementary Figures /Review supporting file - 149956 comment 6/The original image file for the blots/._LX-2-a-SMA-GAPDH.jpg
- the original source data of  Supplementary Figures /Review supporting file - 149956 comment 6/The original image file for the blots/LX-2-a-SMA.jpg
- __MACOSX/the original source data of  Supplementary Figures /Review supporting file - 149956 comment 6/The original image file for the blots/._LX-2-a-SMA.jpg
- the original source data of  Supplementary Figures /Review supporting file - 149956 comment 6/The original image file for the blots/LX-2-Jagged1-GAPDH.jpg
- __MACOSX/the original source data of  Supplementary Figures /Review supporting file - 149956 comment 6/The original image file for the blots/._LX-2-Jagged1-GAPDH.jpg
- the original source data of  Supplementary Figures /Review supporting file - 149956 comment 6/The original image file for the blots/LX-2-Jagged1.jpg
- __MACOSX/the original source data of  Supplementary Figures /Review supporting file - 149956 comment 6/The original image file for the blots/._LX-2-Jagged1.jpg
- the original source data of  Supplementary Figures /Review supporting file - 149956 comment 6/The original image file for the blots/LX-2-Notch2-GAPDH.jpg
- __MACOSX/the original source data of  Supplementary Figures /Review supporting file - 149956 comment 6/The original image file for the blots/._LX-2-Notch2-GAPDH.jpg
- the original source data of  Supplementary Figures /Review supporting file - 149956 comment 6/The original image file for the blots/LX-2-Notch2.jpg
- __MACOSX/the original source data of  Supplementary Figures /Review supporting file - 149956 comment 6/The original image file for the blots/._LX-2-Notch2.jpg
- the original source data of  Supplementary Figures /Review supporting file - 149956 comment 6/The original image file for the blots/LX-2-RBP-kB-GAPDH.jpg
- __MACOSX/the original source data of  Supplementary Figures /Review supporting file - 149956 comment 6/The original image file for the blots/._LX-2-RBP-kB-GAPDH.jpg
- the original source data of  Supplementary Figures /Review supporting file - 149956 comment 6/The original image file for the blots/LX-2-RBP-kB.jpg
- __MACOSX/the original source data of  Supplementary Figures /Review supporting file - 149956 comment 6/The original image file for the blots/._LX-2-RBP-kB.jpg
- __MACOSX/the original source data of  Supplementary Figures /Review supporting file - 149956 comment 6/._The original image file for the blots
- __MACOSX/the original source data of  Supplementary Figures /._Review supporting file - 149956 comment 6
