# Supplementary material for: The Novel Chinese Medicine JY5 Formula Alleviates Hepatic Fibrosis by Inhibiting the Notch Signaling Pathway
Source: Front Pharmacol. 2021 Sep 22;12:671152. doi: 10.3389/fphar.2021.671152 (PMC8493219; doi:10.3389/fphar.2021.671152)
Supplement: Supplementary file 6 [file DataSheet5.ZIP › the original source data of Supplementary Figures /Fig. S3/Fig. S3 (Rat-CCl4).xlsx]

## Sheet: Rat-CCl4
Groups	Fig. S3B	Fig. S3C	Fig. S3D	Fig. S3E
	SR positve area(%)	Hyp(μg/g)	ALT(IU/L)	AST(IU/L)
Oil	1.55388	264.935	27.2352	25.576
	1.62337	237.558	25.7026	18.5537
	1.34347	264.67	25.7026	24.1024
	1.55508	243.425	27.2352	15.9866
	1.32575	223.485	30.3523	18.5537
	1.4508	248.488	21.2084	21.259
CCl4	5.0479	473.042	457.036	591.937
	4.21232	678.643	301.355	277.078
	6.09445	490.556	575.426	425.428
	3.79294	484.691	482.256	398.544
	5.00329	449.472	584.697	441.973
	6.22218	472.158	416.386	441.973
JY5	3.31593	331.734	369.887	372.524
	2.93838	311.83	87.5093	124.608
	2.69654	257.841	287.723	308.912
	3.45756	250.859	235.958	263.953
	3.15251	237.476	138.15	156.442
	3.08952	334.204	274.366	313.598
FZHY	2.67	321.603	163.934	367.423
	2.41	243.903	135.667	259.647
	2.1	227.594	118.767	222.447
	3.54	412.188	156.018	206.812
	2.63	200.761	121.13	230.472
	1.88	216.309	116.422	277.078
