# Supplementary material for: The Novel Chinese Medicine JY5 Formula Alleviates Hepatic Fibrosis by Inhibiting the Notch Signaling Pathway
Source: Front Pharmacol. 2021 Sep 22;12:671152. doi: 10.3389/fphar.2021.671152 (PMC8493219; doi:10.3389/fphar.2021.671152)
Supplement: Supplementary file 6 [file DataSheet5.ZIP › the original source data of Supplementary Figures /Fig. S4/Fig. S4 (Rat-CCl4).xlsx]

## Sheet: Rat-CCl4
Groups	Fig. S4B	Fig. S4C
	SR positve area(%)	Hyp(μg/g)
Oil	1.55388	264.935
	1.62337	237.558
	1.34347	264.67
	1.55508	243.425
	1.32575	223.485
	1.4508	248.488
CCl4	5.0479	473.042
	4.21232	678.643
	6.09445	490.556
	5.00329	484.691
	6.22218	472.158
F01	4.58359	485.037
	4.52466	373.059
	3.67338	473.845
	4.52235	464.826
	4.63401	335.459
F02	4.25137	375.598
	3.30605	368.064
	3.55632	443.216
	4.17776	437.861
	4.79288	456.197
	4.06247	454.626
F03	2.85042	284.791
	3.99733	405.174
	3.60954	418.941
	3.67885	322.283
	3.25023	466.996
	2.74732	284.936
JY5	3.31593	235.396
	2.93838	311.83
	2.69654	257.841
	3.15251	250.859
	3.08952	237.476
FZHY	2.67359	321.603
	2.41092	243.903
	2.09463	337.331
	2.6267	227.594
	1.87938	200.761
		216.309
