# Supplementary material for: The Novel Chinese Medicine JY5 Formula Alleviates Hepatic Fibrosis by Inhibiting the Notch Signaling Pathway
Source: Front Pharmacol. 2021 Sep 22;12:671152. doi: 10.3389/fphar.2021.671152 (PMC8493219; doi:10.3389/fphar.2021.671152)
Supplement: Supplementary file 6 [file DataSheet5.ZIP › the original source data of Supplementary Figures /Review supporting file - 149956 comment 6/original data.xlsx]

## Sheet: LX-2
Groups	Fig. B	Fig. D	Fig. E	Fig. F	Fig. H	Fig. I
	α-SMA mRNA expression	Col-Ⅰ mRNA expression	Jagged1 mRNA expression	Notch2 mRNA expression	Notch3 mRNA expression	RBP-кB mRNA expression
Control	1	1	1	1	1	1
	1.282	0.734	1.558	1.19	0.375	1.261
	1.499	0.682	1.762	1.18779	0.255	1.306
TGF-β1	5.039	63.015	13.482	4.637	0.637	4.429
	4.217	83.861	12.961	4.859	0.747	4.099
	3.9	68.476	11.605	5.01202	0.79	5.012
JY5(37μM)	2.738	48.397	7.114	2.639	0.309	2.228
	3.072	33.371	9.099	3.526	0.442	2.663
	2.984	37.478	5.262	2.076	0.521	3.549
DAPT(50μM)	2.501	16.508	5.64	1.965	0.461	1.856
	2.282	16.475	4.857	1.568	0.196	1.678
	2.535	17.711	5.351	1.439	0.291	1.978
JY5+DAPT	2.696	18.295	4.027	2.147	0.235	2.136
	1.949	11.791	4.524	2.058	0.253	1.621
	1.972	16.704	6.298	2.045	0.365	1.395
Groups	Fig. C	Fig. E	Fig. G	Fig. J
	α-SMA/GAPDH	Jagged1/GAPDH	Notch2/GAPDH	RBP-кB/GAPDH
Control	0.409458	0.802419	0.882896	0.816202
	0.702743	0.700105	0.877867	0.951674
TGF-β1	1.62994	1.71249	1.32542	1.16833
	1.67207	1.52875	1.26026	1.15824
JY5(37μM)	0.90825	0.912354	0.927241	0.534151
	0.919331	0.903218	1.03208	0.734149
DAPT(50μM)	1.07045	0.84019	0.848965	0.940683
	1.06335	1.00414	1.12236	0.819033
JY5+DAPT	0.873521	0.671463	0.895299	0.780913
	0.75696	0.886761	0.978641	0.830302
